# Supplementary material for: Diethyl [(4-nitrobenzamido)(phen­yl)meth­yl]phospho­nate
Source: Acta Crystallogr Sect E Struct Rep Online. 2014 Apr 12;70(Pt 5):o548. doi: 10.1107/S1600536814007776 (PMC4011288; doi:10.1107/S1600536814007776)
Supplement: Supplementary file 1 [file e-70-0o548-sup1.cif]

##############################################################################
#                                                                            #
# This CIF contains the data in a paper accepted for publication in          #
# Acta Crystallographica Section E. It conforms to the requirements of       #
# Notes for Authors for Acta Crystallographica Section E, and has been       #
# peer reviewed under the auspices of the IUCr Commission on Journals.       #
#                                                                            #
# Full details of the Crystallographic Information File format               #
# are given in the paper "The Crystallographic Information File (CIF):       #
# a New Standard Archive File for Crystallography" by S. R. Hall, F. H.      #
# Allen and I. D. Brown [Acta Cryst. (1991), A47, 655-685].                  #
#                                                                            #
# The current version of the core CIF dictionary is obtainable from          #
# ftp://ftp.iucr.org/pub/cif_core.dic.                                       #
#                                                                            #
# Software is freely available for graphical display of the structure(s)     #
# in this CIF. For information consult the CIF software page                 #
# http://www.iucr.org/resources/cif/software.                                #
#                                                                            #
# This file may be used for bona fide research purposes within the           #
# scientific community so long as proper attribution is given to the journal # 
# article from which it was obtained.                                        #
#                                                                            #
##############################################################################
data_I
_audit_creation_method     SHELXL-97
_journal_date_recd_electronic     2014-03-24
_journal_date_accepted     2014-04-08
_journal_name_full     'Acta Crystallographica, Section E'
_journal_year     2014
_journal_volume     70
_journal_issue      5
_journal_page_first     o548
_journal_page_last     o548
_journal_paper_category     QO
_journal_paper_doi     10.1107/S1600536814007776
_journal_coeditor_code     LH5697
_publ_contact_author_name     'Fang, Hua'
_publ_contact_author_address
;
The Third Institute of Oceanography of the State Oceanic Administration,
Xiamen 361005, People's Republic of China
;
_publ_contact_author_email     hfang@tio.org.cn
_publ_contact_author_fax     '86-592-2190818'
_publ_contact_author_phone     '86-592-2190207'
_publ_section_title
;
Diethyl [(4-nitrobenzamido)(phenyl)methyl]phosphonate
;
loop_
    _publ_author_name
    _publ_author_address
    'Chen, Jing-Wei'
;
The Key Laboratory for Chemical Biology of Fujian Province,
Xiamen University,
Xiamen 361005, People's Republic of China
;
    'Li, Bai-Cun'
;
School of Pharmaceutical Sciences, Xiamen University,
Xiang-An South Road, Xiamen 361100,
People's Republic of China
;
    'Fang, Hua'
;
The Third Institute of Oceanography of the State Oceanic Administration,
Xiamen 361005, People's Republic of China
;
    'Wu, Zhen'
;
School of Pharmaceutical Sciences, Xiamen University,
Xiang-An South Road, Xiamen 361100,
People's Republic of China
;
    'Fang, Mei-Juan'
;
School of Pharmaceutical Sciences, Xiamen University,
Xiang-An South Road, Xiamen 361100,
People's Republic of China
;
_database_code_depnum_ccdc_archive     'CCDC 995975'
_chemical_name_systematic
;
Diethyl [(4-nitrobenzamido)(phenyl)methyl]phosphonate
;
_chemical_name_common     ?
_chemical_formula_moiety     'C18 H21 N2 O6 P'
_chemical_formula_sum     'C18 H21 N2 O6 P'
_chemical_formula_iupac     'C18 H21 N2 O6 P'
_chemical_formula_weight     392.34
_chemical_melting_point     ?
_symmetry_cell_setting     triclinic
_symmetry_space_group_name_H-M     'P -1'
_symmetry_space_group_name_Hall     '-P 1'
loop_
    _symmetry_equiv_pos_as_xyz
    'x, y, z'
    '-x, -y, -z'
_cell_length_a     8.112(3)
_cell_length_b     10.378(4)
_cell_length_c     12.583(5)
_cell_angle_alpha     106.321(7)
_cell_angle_beta     90.188(8)
_cell_angle_gamma     106.035(7)
_cell_volume     973.3(6)
_cell_formula_units_Z     2
_cell_measurement_reflns_used     1770
_cell_measurement_theta_min     1.29
_cell_measurement_theta_max     26.58
_cell_measurement_temperature     293(2)
_exptl_crystal_description     block
_exptl_crystal_colour     colorless
_exptl_crystal_size_max     0.42
_exptl_crystal_size_mid     0.28
_exptl_crystal_size_min     0.23
_exptl_crystal_density_diffrn     1.339
_exptl_crystal_density_meas     ?
_exptl_crystal_density_method     'not measured'
_exptl_crystal_F_000     412
_exptl_absorpt_coefficient_mu     0.178
_exptl_absorpt_correction_type     multi-scan
_exptl_absorpt_process_details     '(SADABS; Bruker, 2001)'
_exptl_absorpt_correction_T_min     0.9291
_exptl_absorpt_correction_T_max     0.9603
_exptl_special_details
;
;
_diffrn_ambient_temperature     293(2)
_diffrn_radiation_type     MoK\a
_diffrn_radiation_wavelength     0.71073
_diffrn_radiation_source     'fine-focus sealed tube'
_diffrn_radiation_monochromator     graphite
_diffrn_measurement_device_type     'Bruker APEX'
_diffrn_measurement_method     '\f and \w scan'
_diffrn_detector_area_resol_mean     ?
_diffrn_reflns_number     4948
_diffrn_reflns_av_R_equivalents     0.0283
_diffrn_reflns_av_sigmaI/netI     0.0573
_diffrn_reflns_theta_min     2.14
_diffrn_reflns_theta_max     25.00
_diffrn_reflns_theta_full     25.00
_diffrn_measured_fraction_theta_max     0.982
_diffrn_measured_fraction_theta_full     0.982
_diffrn_reflns_limit_h_min     -9
_diffrn_reflns_limit_h_max     9
_diffrn_reflns_limit_k_min     -12
_diffrn_reflns_limit_k_max     12
_diffrn_reflns_limit_l_min     -8
_diffrn_reflns_limit_l_max     14
_diffrn_standards_number     0
_diffrn_standards_interval_count     0
_diffrn_standards_interval_time     0
_diffrn_standards_decay_%     0
_refine_special_details
;
Refinement of <i>F</i>^2^ against ALL reflections. The weighted <i>R</i>-factor
<i>wR</i> and goodness of fit <i>S</i> are based on <i>F</i>^2^, conventional
<i>R</i>-factors <i>R</i> are based on <i>F</i>, with <i>F</i> set to zero for
negative <i>F</i>^2^. The threshold expression of <i>F</i>^2^ >
\s(<i>F</i>^2^) is used only for calculating <i>R</i>-factors(gt) <i>etc</i>.
and is not relevant to the choice of reflections for refinement.
<i>R</i>-factors based on <i>F</i>^2^ are statistically about twice as large
as those based on <i>F</i>, and <i>R</i>- factors based on ALL data will be
even larger.
;
_reflns_number_total     3375
_reflns_number_gt     2719
_reflns_threshold_expression     I>2\s(I)
_refine_ls_structure_factor_coef     Fsqd
_refine_ls_matrix_type     full
_refine_ls_R_factor_all     0.0907
_refine_ls_R_factor_gt     0.0754
_refine_ls_wR_factor_gt     0.1883
_refine_ls_wR_factor_ref     0.1995
_refine_ls_goodness_of_fit_ref     1.088
_refine_ls_restrained_S_all     1.088
_refine_ls_number_reflns     3375
_refine_ls_number_parameters     259
_refine_ls_number_restraints     1
_refine_ls_hydrogen_treatment     mixed
_refine_ls_weighting_scheme     calc
_refine_ls_weighting_details
         'calc w=1/[\s^2^(Fo^2^)+(0.1021P)^2^+0.2844P] where P=(Fo^2^+2Fc^2^)/3'
_atom_sites_solution_hydrogens     geom
_atom_sites_solution_primary     direct
_atom_sites_solution_secondary     difmap
_refine_ls_shift/su_max     0.013
_refine_ls_shift/su_mean     0.002
_refine_diff_density_max     0.483
_refine_diff_density_min     -0.226
_refine_ls_extinction_method     none
_refine_ls_extinction_coef     ?
loop_
    _atom_type_symbol
    _atom_type_description
    _atom_type_scat_dispersion_real
    _atom_type_scat_dispersion_imag
    _atom_type_scat_source
    'C' 'C' 0.0033 0.0016
                         'International Tables Vol C Tables 4.2.6.8 and 6.1.1.4'
    'H' 'H' 0.0000 0.0000
                         'International Tables Vol C Tables 4.2.6.8 and 6.1.1.4'
    'N' 'N' 0.0061 0.0033
                         'International Tables Vol C Tables 4.2.6.8 and 6.1.1.4'
    'O' 'O' 0.0106 0.0060
                         'International Tables Vol C Tables 4.2.6.8 and 6.1.1.4'
    'P' 'P' 0.1023 0.0942
                         'International Tables Vol C Tables 4.2.6.8 and 6.1.1.4'
_computing_data_collection     'SMART (Bruker, 2001)'
_computing_cell_refinement     'SAINT (Bruker, 2001)'
_computing_data_reduction     'SAINT (Bruker, 2001)'
_computing_structure_solution     'SHELXS97 (Sheldrick, 2008)'
_computing_structure_refinement     'SHELXL97 (Sheldrick, 2008)'
_computing_molecular_graphics     'ORTEP-3 for Windows (Farrugia, 2012)'
_computing_publication_material     'SHELXL97 (Sheldrick, 2008)'
loop_
    _atom_site_type_symbol
    _atom_site_label
    _atom_site_fract_x
    _atom_site_fract_y
    _atom_site_fract_z
    _atom_site_U_iso_or_equiv
    _atom_site_adp_type
    _atom_site_calc_flag
    _atom_site_refinement_flags
    _atom_site_occupancy
    _atom_site_symmetry_multiplicity
    _atom_site_disorder_assembly
    _atom_site_disorder_group
    P P1 0.32681(11) 0.73988(8) 0.39408(7) 0.0472(3) Uani d . 1 1 A .
    O O1 0.5803(4) 0.6502(2) 0.6389(2) 0.0749(8) Uani d . 1 1 . .
    O O2 0.3346(3) 0.8870(2) 0.41776(19) 0.0576(6) Uani d . 1 1 . .
    O O3 0.2957(3) 0.6646(2) 0.26662(18) 0.0591(7) Uani d . 1 1 . .
    O O4 0.1843(3) 0.6511(3) 0.4480(2) 0.0675(7) Uani d . 1 1 . .
    O O5 0.8608(8) 1.1843(7) 1.1263(4) 0.195(3) Uani d . 1 1 . .
    O O6 0.6792(9) 1.2811(5) 1.0861(4) 0.172(3) Uani d . 1 1 . .
    N N1 0.5688(4) 0.8136(3) 0.5566(2) 0.0510(8) Uani d . 1 1 A .
    H H1N 0.576(5) 0.893(4) 0.567(3) 0.061 Uiso d . 1 1 . .
    N N2 0.7490(9) 1.1926(6) 1.0645(4) 0.124(2) Uani d . 1 1 . .
    C C1 0.5887(4) 0.7714(3) 0.6449(3) 0.0504(8) Uani d . 1 1 . .
    C C2 0.6243(4) 0.8826(3) 0.7554(3) 0.0513(8) Uani d . 1 1 . .
    C C3 0.7279(5) 0.8703(5) 0.8364(3) 0.0724(11) Uani d . 1 1 . .
    H H3A 0.7716 0.7938 0.8219 0.087 Uiso calc R 1 1 . .
    C C4 0.7674(6) 0.9689(6) 0.9376(4) 0.0849(13) Uani d . 1 1 . .
    H H4A 0.8371 0.9599 0.9923 0.102 Uiso calc R 1 1 . .
    C C5 0.7041(6) 1.0796(5) 0.9574(3) 0.0797(14) Uani d . 1 1 . .
    C C6 0.5969(6) 1.0951(4) 0.8798(3) 0.0790(13) Uani d . 1 1 . .
    H H6A 0.5523 1.1712 0.8957 0.095 Uiso calc R 1 1 . .
    C C7 0.5574(5) 0.9937(4) 0.7773(3) 0.0633(10) Uani d . 1 1 . .
    H H7A 0.4852 1.0014 0.7232 0.076 Uiso calc R 1 1 . .
    C C8 0.5261(4) 0.7180(3) 0.4444(2) 0.0469(8) Uani d . 1 1 . .
    H H8A 0.5015 0.6220 0.4493 0.056 Uiso calc R 1 1 A .
    C C9 0.6651(4) 0.7392(3) 0.3678(3) 0.0470(8) Uani d . 1 1 A .
    C C10 0.6906(5) 0.6247(4) 0.2896(3) 0.0609(9) Uani d . 1 1 . .
    H H10A 0.6227 0.5351 0.2863 0.073 Uiso calc R 1 1 A .
    C C11 0.8151(6) 0.6411(5) 0.2164(4) 0.0807(13) Uani d . 1 1 A .
    H H11A 0.8304 0.5630 0.1638 0.097 Uiso calc R 1 1 . .
    C C12 0.9163(6) 0.7726(5) 0.2213(4) 0.0899(14) Uani d . 1 1 . .
    H H12A 1.0009 0.7845 0.1722 0.108 Uiso calc R 1 1 A .
    C C13 0.8918(6) 0.8858(5) 0.2989(4) 0.0892(14) Uani d . 1 1 A .
    H H13A 0.9605 0.9752 0.3024 0.107 Uiso calc R 1 1 . .
    C C14 0.7690(5) 0.8704(4) 0.3711(3) 0.0676(10) Uani d . 1 1 . .
    H H14A 0.7548 0.9492 0.4234 0.081 Uiso calc R 1 1 A .
    C C15 0.2262(6) 0.5160(4) 0.2178(3) 0.0771(12) Uani d . 1 1 . .
    H H15A 0.1059 0.4863 0.2312 0.092 Uiso calc R 1 1 . .
    H H15B 0.2881 0.4670 0.2508 0.092 Uiso calc R 1 1 . .
    C C16 0.2434(10) 0.4827(5) 0.0984(4) 0.127(2) Uani d . 1 1 . .
    H H16A 0.1971 0.3834 0.0647 0.191 Uiso calc R 1 1 . .
    H H16B 0.3628 0.5116 0.0857 0.191 Uiso calc R 1 1 . .
    H H16C 0.1814 0.5312 0.0663 0.191 Uiso calc R 1 1 . .
    C C17 0.0434(8) 0.6943(7) 0.5001(5) 0.077(2) Uani d PD 0.746(11) 1 A 1
    H H17A 0.0383 0.7802 0.4856 0.092 Uiso calc PR 0.746(11) 1 A 1
    H H17B -0.0641 0.6225 0.4697 0.092 Uiso calc PR 0.746(11) 1 A 1
    C C18 0.0671(14) 0.7168(8) 0.6179(5) 0.114(3) Uani d PD 0.746(11) 1 A 1
    H H18A -0.0335 0.7344 0.6517 0.171 Uiso calc PR 0.746(11) 1 A 1
    H H18B 0.1655 0.7961 0.6491 0.171 Uiso calc PR 0.746(11) 1 A 1
    H H18C 0.0851 0.6350 0.6314 0.171 Uiso calc PR 0.746(11) 1 A 1
    C C17A 0.1513(16) 0.7129(17) 0.5723(15) 0.060(5) Uiso d PD 0.254(11) 1 A 2
    H H17C 0.1723 0.6563 0.6175 0.072 Uiso calc PR 0.254(11) 1 A 2
    H H17D 0.2236 0.8086 0.6033 0.072 Uiso calc PR 0.254(11) 1 A 2
    C C18A -0.0275(17) 0.707(2) 0.565(2) 0.082(7) Uiso d PD 0.254(11) 1 A 2
    H H18D -0.0526 0.7677 0.6316 0.123 Uiso calc PR 0.254(11) 1 A 2
    H H18E -0.0973 0.6127 0.5546 0.123 Uiso calc PR 0.254(11) 1 A 2
    H H18F -0.0521 0.7373 0.5023 0.123 Uiso calc PR 0.254(11) 1 A 2
loop_
    _atom_site_aniso_label
    _atom_site_aniso_U_11
    _atom_site_aniso_U_22
    _atom_site_aniso_U_33
    _atom_site_aniso_U_12
    _atom_site_aniso_U_13
    _atom_site_aniso_U_23
    P1 0.0631(6) 0.0300(5) 0.0477(5) 0.0161(4) 0.0095(4) 0.0075(3)
    O1 0.130(2) 0.0410(14) 0.0592(15) 0.0318(15) 0.0001(15) 0.0164(12)
    O2 0.0741(15) 0.0361(12) 0.0650(15) 0.0244(11) 0.0064(12) 0.0104(11)
    O3 0.0810(17) 0.0402(13) 0.0496(14) 0.0137(11) 0.0008(12) 0.0066(10)
    O4 0.0772(17) 0.0490(15) 0.0789(18) 0.0217(13) 0.0268(14) 0.0190(13)
    O5 0.184(5) 0.208(6) 0.104(3) 0.025(4) -0.043(4) -0.058(4)
    O6 0.290(8) 0.074(3) 0.094(3) 0.009(4) 0.056(4) -0.024(2)
    N1 0.085(2) 0.0280(13) 0.0423(15) 0.0223(14) 0.0062(13) 0.0075(12)
    N2 0.149(5) 0.095(4) 0.063(3) -0.031(3) 0.013(3) -0.013(3)
    C1 0.069(2) 0.0373(17) 0.0475(19) 0.0213(15) 0.0079(16) 0.0103(14)
    C2 0.063(2) 0.0424(18) 0.0457(18) 0.0104(16) 0.0098(16) 0.0135(15)
    C3 0.083(3) 0.074(3) 0.057(2) 0.026(2) -0.002(2) 0.012(2)
    C4 0.089(3) 0.091(3) 0.058(2) 0.012(3) -0.007(2) 0.008(2)
    C5 0.092(3) 0.067(3) 0.045(2) -0.019(2) 0.016(2) 0.0007(19)
    C6 0.119(4) 0.043(2) 0.065(3) 0.015(2) 0.037(3) 0.0082(18)
    C7 0.093(3) 0.048(2) 0.049(2) 0.0206(19) 0.0153(19) 0.0135(16)
    C8 0.072(2) 0.0264(15) 0.0436(17) 0.0201(15) 0.0071(15) 0.0066(13)
    C9 0.0592(19) 0.0405(17) 0.0454(17) 0.0242(15) 0.0042(15) 0.0093(14)
    C10 0.073(2) 0.046(2) 0.058(2) 0.0202(17) 0.0117(18) 0.0023(16)
    C11 0.097(3) 0.065(3) 0.071(3) 0.031(2) 0.027(2) -0.001(2)
    C12 0.090(3) 0.087(3) 0.093(3) 0.032(3) 0.045(3) 0.021(3)
    C13 0.094(3) 0.060(3) 0.115(4) 0.024(2) 0.045(3) 0.026(3)
    C14 0.083(3) 0.0388(19) 0.082(3) 0.0241(18) 0.029(2) 0.0121(18)
    C15 0.112(3) 0.041(2) 0.068(3) 0.021(2) -0.009(2) 0.0017(18)
    C16 0.230(7) 0.070(3) 0.058(3) 0.031(4) -0.006(4) -0.007(2)
    C17 0.072(4) 0.077(4) 0.093(5) 0.030(3) 0.024(4) 0.033(3)
    C18 0.160(9) 0.101(6) 0.080(5) 0.033(5) 0.055(6) 0.028(4)
_geom_special_details
;
All e.s.d.'s (except the e.s.d. in the dihedral angle between two l.s. planes)
are estimated using the full covariance matrix. The cell e.s.d.'s are taken
into account individually in the estimation of e.s.d.'s in distances, angles
and torsion angles; correlations between e.s.d.'s in cell parameters are only
used when they are defined by crystal symmetry. An approximate (isotropic)
treatment of cell e.s.d.'s is used for estimating e.s.d.'s involving l.s.
planes.
;
loop_
    _geom_bond_atom_site_label_1
    _geom_bond_atom_site_label_2
    _geom_bond_site_symmetry_2
    _geom_bond_distance
    _geom_bond_publ_flag
    P1 O2 . 1.454(2) ?
    P1 O4 . 1.553(3) ?
    P1 O3 . 1.559(2) ?
    P1 C8 . 1.829(3) ?
    O1 C1 . 1.222(4) ?
    O3 C15 . 1.435(4) ?
    O4 C17 . 1.435(6) ?
    O4 C17A . 1.569(18) ?
    O5 N2 . 1.229(9) ?
    O6 N2 . 1.178(9) ?
    N1 C1 . 1.328(4) ?
    N1 C8 . 1.454(4) ?
    N1 H1N . 0.78(4) ?
    N2 C5 . 1.482(6) ?
    C1 C2 . 1.503(5) ?
    C2 C7 . 1.367(5) ?
    C2 C3 . 1.374(5) ?
    C3 C4 . 1.363(6) ?
    C3 H3A . 0.9300 ?
    C4 C5 . 1.345(7) ?
    C4 H4A . 0.9300 ?
    C5 C6 . 1.377(7) ?
    C6 C7 . 1.387(5) ?
    C6 H6A . 0.9300 ?
    C7 H7A . 0.9300 ?
    C8 C9 . 1.497(5) ?
    C8 H8A . 0.9800 ?
    C9 C14 . 1.379(5) ?
    C9 C10 . 1.379(5) ?
    C10 C11 . 1.377(5) ?
    C10 H10A . 0.9300 ?
    C11 C12 . 1.369(6) ?
    C11 H11A . 0.9300 ?
    C12 C13 . 1.364(6) ?
    C12 H12A . 0.9300 ?
    C13 C14 . 1.358(6) ?
    C13 H13A . 0.9300 ?
    C14 H14A . 0.9300 ?
    C15 C16 . 1.460(6) ?
    C15 H15A . 0.9700 ?
    C15 H15B . 0.9700 ?
    C16 H16A . 0.9600 ?
    C16 H16B . 0.9600 ?
    C16 H16C . 0.9600 ?
    C17 C18 . 1.437(8) ?
    C17 H17A . 0.9700 ?
    C17 H17B . 0.9700 ?
    C18 H18A . 0.9600 ?
    C18 H18B . 0.9600 ?
    C18 H18C . 0.9600 ?
    C17A C18A . 1.437(8) ?
    C17A H17C . 0.9700 ?
    C17A H17D . 0.9700 ?
    C18A H18D . 0.9600 ?
    C18A H18E . 0.9600 ?
    C18A H18F . 0.9600 ?
loop_
    _geom_angle_atom_site_label_1
    _geom_angle_atom_site_label_2
    _geom_angle_atom_site_label_3
    _geom_angle_site_symmetry_1
    _geom_angle_site_symmetry_3
    _geom_angle
    _geom_angle_publ_flag
    O2 P1 O4 . . 115.90(15) ?
    O2 P1 O3 . . 111.00(13) ?
    O4 P1 O3 . . 105.86(14) ?
    O2 P1 C8 . . 111.80(13) ?
    O4 P1 C8 . . 103.95(15) ?
    O3 P1 C8 . . 107.74(14) ?
    C15 O3 P1 . . 124.6(2) ?
    C17 O4 P1 . . 125.5(3) ?
    C17 O4 C17A . . 46.7(5) ?
    P1 O4 C17A . . 119.6(6) ?
    C1 N1 C8 . . 122.9(3) ?
    C1 N1 H1N . . 118(3) ?
    C8 N1 H1N . . 119(3) ?
    O6 N2 O5 . . 124.5(5) ?
    O6 N2 C5 . . 120.8(7) ?
    O5 N2 C5 . . 114.8(7) ?
    O1 C1 N1 . . 123.2(3) ?
    O1 C1 C2 . . 120.7(3) ?
    N1 C1 C2 . . 116.1(3) ?
    C7 C2 C3 . . 119.6(3) ?
    C7 C2 C1 . . 122.4(3) ?
    C3 C2 C1 . . 118.0(3) ?
    C4 C3 C2 . . 120.8(4) ?
    C4 C3 H3A . . 119.6 ?
    C2 C3 H3A . . 119.6 ?
    C5 C4 C3 . . 119.1(4) ?
    C5 C4 H4A . . 120.5 ?
    C3 C4 H4A . . 120.5 ?
    C4 C5 C6 . . 122.3(4) ?
    C4 C5 N2 . . 121.2(6) ?
    C6 C5 N2 . . 116.5(6) ?
    C5 C6 C7 . . 118.0(4) ?
    C5 C6 H6A . . 121.0 ?
    C7 C6 H6A . . 121.0 ?
    C2 C7 C6 . . 120.2(4) ?
    C2 C7 H7A . . 119.9 ?
    C6 C7 H7A . . 119.9 ?
    N1 C8 C9 . . 114.6(3) ?
    N1 C8 P1 . . 105.6(2) ?
    C9 C8 P1 . . 112.3(2) ?
    N1 C8 H8A . . 108.1 ?
    C9 C8 H8A . . 108.1 ?
    P1 C8 H8A . . 108.1 ?
    C14 C9 C10 . . 118.0(3) ?
    C14 C9 C8 . . 122.3(3) ?
    C10 C9 C8 . . 119.7(3) ?
    C11 C10 C9 . . 121.0(4) ?
    C11 C10 H10A . . 119.5 ?
    C9 C10 H10A . . 119.5 ?
    C12 C11 C10 . . 119.8(4) ?
    C12 C11 H11A . . 120.1 ?
    C10 C11 H11A . . 120.1 ?
    C13 C12 C11 . . 119.2(4) ?
    C13 C12 H12A . . 120.4 ?
    C11 C12 H12A . . 120.4 ?
    C14 C13 C12 . . 121.3(4) ?
    C14 C13 H13A . . 119.4 ?
    C12 C13 H13A . . 119.4 ?
    C13 C14 C9 . . 120.7(4) ?
    C13 C14 H14A . . 119.7 ?
    C9 C14 H14A . . 119.7 ?
    O3 C15 C16 . . 108.7(4) ?
    O3 C15 H15A . . 110.0 ?
    C16 C15 H15A . . 110.0 ?
    O3 C15 H15B . . 110.0 ?
    C16 C15 H15B . . 110.0 ?
    H15A C15 H15B . . 108.3 ?
    C15 C16 H16A . . 109.5 ?
    C15 C16 H16B . . 109.5 ?
    H16A C16 H16B . . 109.5 ?
    C15 C16 H16C . . 109.5 ?
    H16A C16 H16C . . 109.5 ?
    H16B C16 H16C . . 109.5 ?
    C18 C17 O4 . . 109.3(6) ?
    C18 C17 H17A . . 109.8 ?
    O4 C17 H17A . . 109.8 ?
    C18 C17 H17B . . 109.8 ?
    O4 C17 H17B . . 109.8 ?
    H17A C17 H17B . . 108.3 ?
    C18A C17A O4 . . 102.9(15) ?
    C18A C17A H17C . . 111.2 ?
    O4 C17A H17C . . 111.2 ?
    C18A C17A H17D . . 111.2 ?
    O4 C17A H17D . . 111.2 ?
    H17C C17A H17D . . 109.1 ?
    C17A C18A H18D . . 109.5 ?
    C17A C18A H18E . . 109.5 ?
    H18D C18A H18E . . 109.5 ?
    C17A C18A H18F . . 109.5 ?
    H18D C18A H18F . . 109.5 ?
    H18E C18A H18F . . 109.5 ?
loop_
    _geom_torsion_atom_site_label_1
    _geom_torsion_atom_site_label_2
    _geom_torsion_atom_site_label_3
    _geom_torsion_atom_site_label_4
    _geom_torsion_site_symmetry_1
    _geom_torsion_site_symmetry_2
    _geom_torsion_site_symmetry_3
    _geom_torsion_site_symmetry_4
    _geom_torsion
    _geom_torsion_publ_flag
    O2 P1 O3 C15 . . . . -158.4(3) ?
    O4 P1 O3 C15 . . . . -31.9(3) ?
    C8 P1 O3 C15 . . . . 78.9(3) ?
    O2 P1 O4 C17 . . . . 12.4(4) ?
    O3 P1 O4 C17 . . . . -111.2(4) ?
    C8 P1 O4 C17 . . . . 135.5(4) ?
    O2 P1 O4 C17A . . . . -43.3(6) ?
    O3 P1 O4 C17A . . . . -166.8(6) ?
    C8 P1 O4 C17A . . . . 79.8(6) ?
    C8 N1 C1 O1 . . . . 3.3(6) ?
    C8 N1 C1 C2 . . . . -177.2(3) ?
    O1 C1 C2 C7 . . . . -147.5(4) ?
    N1 C1 C2 C7 . . . . 32.9(5) ?
    O1 C1 C2 C3 . . . . 32.3(5) ?
    N1 C1 C2 C3 . . . . -147.2(3) ?
    C7 C2 C3 C4 . . . . -1.2(6) ?
    C1 C2 C3 C4 . . . . 178.9(4) ?
    C2 C3 C4 C5 . . . . -0.3(7) ?
    C3 C4 C5 C6 . . . . 1.7(7) ?
    C3 C4 C5 N2 . . . . -177.5(4) ?
    O6 N2 C5 C4 . . . . -171.8(5) ?
    O5 N2 C5 C4 . . . . 7.7(7) ?
    O6 N2 C5 C6 . . . . 9.0(7) ?
    O5 N2 C5 C6 . . . . -171.6(5) ?
    C4 C5 C6 C7 . . . . -1.5(6) ?
    N2 C5 C6 C7 . . . . 177.7(3) ?
    C3 C2 C7 C6 . . . . 1.4(5) ?
    C1 C2 C7 C6 . . . . -178.7(3) ?
    C5 C6 C7 C2 . . . . -0.1(6) ?
    C1 N1 C8 C9 . . . . -113.4(3) ?
    C1 N1 C8 P1 . . . . 122.6(3) ?
    O2 P1 C8 N1 . . . . 46.0(2) ?
    O4 P1 C8 N1 . . . . -79.8(2) ?
    O3 P1 C8 N1 . . . . 168.18(18) ?
    O2 P1 C8 C9 . . . . -79.5(2) ?
    O4 P1 C8 C9 . . . . 154.8(2) ?
    O3 P1 C8 C9 . . . . 42.7(2) ?
    N1 C8 C9 C14 . . . . -37.0(4) ?
    P1 C8 C9 C14 . . . . 83.4(4) ?
    N1 C8 C9 C10 . . . . 143.8(3) ?
    P1 C8 C9 C10 . . . . -95.8(3) ?
    C14 C9 C10 C11 . . . . -0.5(6) ?
    C8 C9 C10 C11 . . . . 178.6(3) ?
    C9 C10 C11 C12 . . . . 0.4(7) ?
    C10 C11 C12 C13 . . . . -0.1(8) ?
    C11 C12 C13 C14 . . . . -0.1(8) ?
    C12 C13 C14 C9 . . . . -0.1(8) ?
    C10 C9 C14 C13 . . . . 0.4(6) ?
    C8 C9 C14 C13 . . . . -178.8(4) ?
    P1 O3 C15 C16 . . . . -170.5(4) ?
    P1 O4 C17 C18 . . . . -110.7(5) ?
    C17A O4 C17 C18 . . . . -11.4(9) ?
    C17 O4 C17A C18A . . . . 10.2(11) ?
    P1 O4 C17A C18A . . . . 122.7(11) ?
loop_
    _geom_hbond_atom_site_label_D
    _geom_hbond_atom_site_label_H
    _geom_hbond_atom_site_label_A
    _geom_hbond_site_symmetry_A
    _geom_hbond_distance_DH
    _geom_hbond_distance_HA
    _geom_hbond_distance_DA
    _geom_hbond_angle_DHA
    N1 H1N O2 2_676 0.78(4) 2.15(4) 2.909(4) 164(4)
_iucr_refine_instructions_details
;
?
;
