# Supplementary material for: Diethyl [(4-nitrobenzamido)(phen­yl)meth­yl]phospho­nate
Source: Acta Crystallogr Sect E Struct Rep Online. 2014 Apr 12;70(Pt 5):o548. doi: 10.1107/S1600536814007776 (PMC4011288; doi:10.1107/S1600536814007776)
Supplement: Supplementary file 2 [file e-70-0o548-Isup2.hkl]

# 
# h,k,l, Fc-squared, Fo-squared, sigma(Fo-squared) and status flag 
# 
data_I
_shelx_title ' I         P -1         R = 0.08' 
_shelx_refln_list_code          4 
_shelx_F_calc_maximum      111.58 
_exptl_crystal_F_000       412.00 
_reflns_d_resolution_high  0.8410 
 
loop_ 
 _symmetry_equiv_pos_as_xyz 
 'x, y, z' 
 '-x, -y, -z' 
 
_cell_length_a     8.1120 
_cell_length_b    10.3780 
_cell_length_c    12.5830 
_cell_angle_alpha 106.321 
_cell_angle_beta   90.188 
_cell_angle_gamma 106.035 
 
_shelx_F_squared_multiplier     1.000 
 
loop_ 
 _refln_index_h 
 _refln_index_k 
 _refln_index_l 
 _refln_F_squared_calc 
 _refln_F_squared_meas 
 _refln_F_squared_sigma 
 _refln_observed_status 
   1   0   0     2440.38     2934.85    106.67 o 
   2   0   0     4064.88     4562.01    175.32 o 
   3   0   0      617.79      691.96     22.02 o 
   4   0   0       14.21       16.77      1.68 o 
   5   0   0       39.04       36.12      1.79 o 
   6   0   0       21.23       15.11      2.04 o 
   7   0   0        0.17        2.71      1.39 o 
   8   0   0       31.91       38.69      7.80 o 
   9   0   0        7.20       11.43      4.06 o 
  -9   1   0        2.93        9.81      2.34 o 
  -8   1   0        7.84       13.55      3.77 o 
  -7   1   0       75.98       60.54      4.09 o 
  -6   1   0       25.88       30.56      4.27 o 
  -5   1   0      235.29      216.76      8.58 o 
  -4   1   0     1018.48      992.75     31.42 o 
  -3   1   0     1246.33     1388.85     45.66 o 
  -2   1   0       15.65       10.86      1.36 o 
  -1   1   0     2434.68     3091.59    153.64 o 
   0   1   0      503.80      613.37     14.79 o 
   1   1   0       32.56       41.39      1.37 o 
   2   1   0      151.46      154.55      4.29 o 
   3   1   0      354.30      345.07      9.09 o 
   4   1   0      398.92      377.56     10.13 o 
   5   1   0      191.95      195.21      8.22 o 
   6   1   0       41.28       37.25      3.09 o 
   7   1   0       53.79       44.41      3.54 o 
   8   1   0        2.33        5.77      2.89 o 
  -9   2   0        2.66       10.12      3.02 o 
  -8   2   0       39.63       37.47      3.27 o 
  -7   2   0       11.03        9.99      2.00 o 
  -6   2   0       51.85       38.92      8.86 o 
  -5   2   0      333.01      315.93     11.46 o 
  -4   2   0      140.88      136.35      5.54 o 
  -3   2   0     1088.34     1038.52     52.68 o 
  -2   2   0       76.67       97.68      5.89 o 
  -1   2   0      326.20      380.79     12.44 o 
   0   2   0     5992.76     7166.81    169.57 o 
   1   2   0        3.79        3.78      1.17 o 
   2   2   0      473.61      537.86     13.67 o 
   3   2   0      269.70      288.51      7.92 o 
   4   2   0      116.30      130.09      5.89 o 
   5   2   0       13.46       16.21      2.04 o 
   6   2   0       88.51       73.31      4.59 o 
   7   2   0        9.26       12.12      2.27 o 
   8   2   0        8.51       16.01      4.58 o 
  -9   3   0        0.40        6.35      2.41 o 
  -8   3   0       29.37       36.74      4.45 o 
  -7   3   0        9.09       13.28      2.18 o 
  -6   3   0       85.28       85.86      4.64 o 
  -5   3   0       41.94       38.49      2.52 o 
  -4   3   0      312.88      314.76     17.48 o 
  -3   3   0      251.67      251.66     14.05 o 
  -2   3   0      375.52      453.35     14.93 o 
  -1   3   0      708.86      714.92     22.97 o 
   0   3   0      101.65      141.36      4.24 o 
   1   3   0     1192.27     1397.70     34.52 o 
   2   3   0        3.45        1.59      0.52 o 
   3   3   0      138.08      139.92      4.41 o 
   4   3   0       34.34       32.51      4.67 o 
   5   3   0        1.67        2.93      1.45 o 
   6   3   0       33.13       34.90      3.27 o 
   7   3   0        0.04        0.96      1.99 o 
   8   3   0        2.38        3.18      2.63 o 
  -9   4   0       35.89       41.06      4.84 o 
  -8   4   0       24.83       29.28      4.00 o 
  -7   4   0       33.98       36.55      4.30 o 
  -6   4   0       23.87       24.30      2.15 o 
  -5   4   0       34.97       28.26      3.33 o 
  -4   4   0       71.31       57.25      4.76 o 
  -3   4   0       28.55       24.09      2.77 o 
  -2   4   0      903.75     1144.60     37.04 o 
  -1   4   0      511.33      581.23     19.19 o 
   0   4   0        2.59        1.36      0.58 o 
   1   4   0      198.07      251.54      7.68 o 
   2   4   0       30.40       23.33      1.52 o 
   3   4   0       80.61       77.21      3.19 o 
   4   4   0       87.37       59.83     12.43 o 
   5   4   0       32.25       25.23      2.80 o 
   6   4   0        0.92        3.92      1.90 o 
   7   4   0        0.38        0.00      2.02 o 
  -9   5   0        0.00        7.76      2.79 o 
  -8   5   0        0.18        2.62      2.18 o 
  -7   5   0       12.51       13.47      3.43 o 
  -6   5   0       30.68       24.48      3.39 o 
  -5   5   0       96.35       87.42      6.92 o 
  -3   5   0      500.63      620.05     36.29 o 
  -2   5   0     1273.13     1571.46     50.13 o 
  -1   5   0       42.01       35.38      2.57 o 
   0   5   0      893.47     1130.58     28.42 o 
   1   5   0      158.10      181.20      5.79 o 
   2   5   0        4.13        3.04      0.83 o 
   3   5   0      155.42      137.26     11.27 o 
   4   5   0       60.40       51.74      3.64 o 
   5   5   0        0.94        2.14      1.31 o 
   6   5   0       22.93       21.79      5.51 o 
   7   5   0        6.91        9.49      4.06 o 
  -9   6   0       39.86       51.03      5.82 o 
  -8   6   0        1.72        9.38      3.21 o 
  -7   6   0       85.15       64.09      6.29 o 
  -6   6   0       92.48       77.82      6.81 o 
  -5   6   0      109.53      117.15     12.68 o 
  -4   6   0      390.86      404.92     27.17 o 
  -3   6   0      254.15      305.71     20.91 o 
  -2   6   0      266.35      273.54     10.98 o 
  -1   6   0      296.08      309.28     11.84 o 
   0   6   0        0.31        1.56      0.89 o 
   1   6   0        3.65        5.35      1.16 o 
   2   6   0      109.82      109.14      4.25 o 
   3   6   0      422.86      403.24     15.33 o 
   4   6   0       20.26       26.12      2.91 o 
   5   6   0       51.46       53.43      4.04 o 
   6   6   0       16.26       19.16      4.83 o 
  -9   7   0        2.25        7.60      2.96 o 
  -8   7   0        0.40        5.53      2.55 o 
  -6   7   0       12.06       22.64      7.80 o 
  -5   7   0      204.91      224.22     19.30 o 
  -4   7   0       23.48       28.27      6.94 o 
  -3   7   0      146.12      138.56     12.43 o 
  -2   7   0      137.64      128.55      6.61 o 
  -1   7   0        0.91        2.55      1.33 o 
   0   7   0        9.36       11.96      1.65 o 
   1   7   0       14.00       16.66      2.98 o 
   2   7   0      210.24      210.47      9.35 o 
   3   7   0        1.94        7.38      1.86 o 
   4   7   0        4.98        7.13      1.86 o 
   5   7   0        0.02        1.24      1.65 o 
  -8   8   0       14.24       24.05      9.06 o 
  -7   8   0        3.27        6.98      5.10 o 
  -6   8   0       42.91       53.14     11.48 o 
  -5   8   0        9.49       21.25      7.18 o 
  -4   8   0       70.42       67.46      8.80 o 
  -3   8   0        6.27        7.60      3.76 o 
  -2   8   0      146.44      136.45     12.11 o 
  -1   8   0       40.81       43.76      5.66 o 
   0   8   0      516.86      525.26     21.53 o 
   1   8   0       68.32       74.69      3.79 o 
   2   8   0       77.38       81.63      5.22 o 
   3   8   0      124.33      117.07      6.61 o 
   4   8   0        5.47        7.25      2.33 o 
  -8   9   0        9.23       20.39      7.97 o 
  -7   9   0        9.28       19.85      7.80 o 
  -6   9   0       14.29       21.36      7.75 o 
  -5   9   0      109.48      107.12     12.69 o 
  -4   9   0       63.40       67.72      9.31 o 
  -3   9   0        0.10        2.16      2.36 o 
  -2   9   0        9.40       18.46      5.21 o 
  -1   9   0        3.60        5.68      3.13 o 
   0   9   0        8.46       11.56      3.81 o 
   1   9   0        2.63        6.15      1.98 o 
   2   9   0        0.02        1.54      1.27 o 
   3   9   0        0.18        3.14      1.55 o 
  -7  10   0       11.47       21.24      7.40 o 
  -6  10   0        5.54       11.53      5.36 o 
  -5  10   0        3.23        4.25      3.55 o 
  -4  10   0        5.82       12.83      4.84 o 
  -3  10   0       26.14       27.84      7.21 o 
  -2  10   0       66.26       61.13      8.03 o 
  -1  10   0       30.04       36.41      5.63 o 
   0  10   0        8.76       11.46      3.73 o 
   1  10   0       20.39       26.41      4.22 o 
   2  10   0       30.36       27.47      4.37 o 
  -6  11   0        7.92       11.04      5.17 o 
  -5  11   0        9.92       15.55      5.37 o 
  -4  11   0        0.05        0.00      2.80 o 
  -3  11   0        0.10        2.52      2.95 o 
  -2  11   0        0.99        2.84      2.97 o 
  -1  11   0        1.54        4.26      2.76 o 
   0  11   0       67.54       70.65      8.02 o 
   2 -12   1       38.45       42.73      8.50 o 
   3 -12   1       88.39       83.73     10.36 o 
  -1 -11   1       12.07       23.23      5.03 o 
   0 -11   1        3.75       13.46      4.06 o 
   1 -11   1        1.05        3.34      2.60 o 
   2 -11   1        0.68        2.82      2.61 o 
   3 -11   1        3.16        7.45      3.81 o 
   4 -11   1        0.01        1.58      2.89 o 
   5 -11   1        1.98        7.92      4.80 o 
   6 -11   1        0.78        1.41      3.35 o 
  -2 -10   1        8.64       19.25      5.96 o 
  -1 -10   1       77.21       75.52      5.25 o 
   0 -10   1      112.18      107.49     19.95 o 
   1 -10   1       32.51       38.54      4.10 o 
   2 -10   1      108.84       81.83      6.02 o 
   3 -10   1       71.45       56.81      8.05 o 
   4 -10   1        3.23        6.49      3.35 o 
   5 -10   1        4.38       13.17      5.70 o 
   6 -10   1        1.76        8.02      4.06 o 
   7 -10   1        2.19        6.21      4.40 o 
  -4  -9   1        4.36        8.99      3.58 o 
  -3  -9   1        2.90       11.49      3.82 o 
  -2  -9   1       33.00       33.95      3.58 o 
  -1  -9   1       57.71       69.50      3.75 o 
   0  -9   1       41.65       39.47      2.79 o 
   1  -9   1        0.23        3.13      1.58 o 
   2  -9   1      312.95      286.58     12.56 o 
   3  -9   1       60.74       53.21      4.94 o 
   4  -9   1       16.24       14.91      5.32 o 
   5  -9   1       18.04       27.98      7.93 o 
   6  -9   1       19.70       17.46      6.55 o 
   7  -9   1       23.17       33.30      9.63 o 
   8  -9   1        0.84        1.90      4.02 o 
  -5  -8   1        1.33        2.74      2.10 o 
  -4  -8   1        0.58        4.13      2.28 o 
  -3  -8   1       58.83       59.05      7.86 o 
  -2  -8   1        5.25       11.01      2.12 o 
  -1  -8   1      136.13      140.14      5.60 o 
   0  -8   1       56.22       53.59      3.05 o 
   1  -8   1       58.32       65.84      4.42 o 
   2  -8   1       84.51       68.68      4.74 o 
   3  -8   1      118.29       92.49      8.27 o 
   4  -8   1       86.46       74.77      9.18 o 
   5  -8   1       46.06       47.39      9.71 o 
   6  -8   1       98.92       95.79     12.53 o 
   7  -8   1        0.02        3.34      4.08 o 
  -5  -7   1        9.76       15.62      4.23 o 
  -4  -7   1        6.85       11.22      2.04 o 
  -3  -7   1        0.00        2.37      1.16 o 
  -2  -7   1       51.17       50.85      2.76 o 
  -1  -7   1        5.48        4.10      1.13 o 
   0  -7   1       59.93       62.73      3.12 o 
   1  -7   1       32.19       41.35      3.31 o 
   2  -7   1      116.88      109.81      7.29 o 
   3  -7   1        1.09        5.88      1.95 o 
   4  -7   1      493.50      458.48     30.30 o 
   5  -7   1      112.66      106.82     12.13 o 
   6  -7   1       25.82       27.80      4.90 o 
   7  -7   1       24.84       24.55      3.98 o 
   8  -7   1        0.37        3.77      2.46 o 
   9  -7   1       11.94       23.38      3.82 o 
  -6  -6   1        0.05        5.17      2.31 o 
  -5  -6   1        0.23        1.87      2.00 o 
  -4  -6   1        1.31        2.35      1.21 o 
  -3  -6   1       57.69       59.81      3.89 o 
  -2  -6   1       73.66       70.84      3.17 o 
  -1  -6   1        1.02        0.95      0.63 o 
   0  -6   1      138.26      152.43      5.27 o 
   1  -6   1      530.72      610.36     16.18 o 
   2  -6   1        7.26       24.32      2.41 o 
   3  -6   1       10.37        7.06      1.87 o 
   4  -6   1       83.22       91.04      9.89 o 
   5  -6   1      199.26      158.87     10.78 o 
   6  -6   1      135.57       93.72      7.65 o 
   7  -6   1       16.01       26.54      4.75 o 
   8  -6   1       11.10       15.88      3.92 o 
   9  -6   1       48.14       52.16      5.84 o 
  -7  -5   1        2.35        6.71      3.23 o 
  -6  -5   1        0.16        2.13      2.37 o 
  -5  -5   1        7.20        7.09      1.72 o 
  -4  -5   1       21.20       22.72      2.45 o 
  -3  -5   1        0.11        1.35      0.78 o 
  -2  -5   1        9.86        8.82      1.19 o 
  -1  -5   1        1.86        1.03      0.58 o 
   0  -5   1       57.55       61.36      2.98 o 
   1  -5   1     1764.32     2027.57     49.25 o 
   2  -5   1      565.14      687.33     23.21 o 
   3  -5   1      225.31      206.20     10.47 o 
   4  -5   1      634.44      622.66     33.27 o 
   5  -5   1       66.07       44.00      4.36 o 
   6  -5   1       22.01       21.07      3.24 o 
   7  -5   1        0.09        0.00      1.80 o 
   8  -5   1        4.44        7.25      2.85 o 
   9  -5   1        1.83        6.92      2.63 o 
  -7  -4   1        0.37        1.00      2.23 o 
  -6  -4   1       67.26       54.94      6.44 o 
  -5  -4   1       59.46       56.46      3.82 o 
  -4  -4   1       11.74        8.31      1.62 o 
  -3  -4   1      376.11      399.20     11.00 o 
  -2  -4   1        8.30        8.69      1.06 o 
  -1  -4   1       52.08       63.51      2.54 o 
   0  -4   1      128.50      151.10      4.70 o 
   1  -4   1      490.72      629.76     15.86 o 
   2  -4   1        4.88       15.74      1.86 o 
   3  -4   1       31.61       28.87      2.03 o 
   4  -4   1       29.37       31.98      3.28 o 
   5  -4   1      122.04      105.08      4.67 o 
   6  -4   1       22.41       17.73      2.80 o 
   7  -4   1       11.24       18.12      3.74 o 
   8  -4   1       30.04       25.46      3.73 o 
   9  -4   1        0.17        5.84      2.45 o 
  -8  -3   1        0.01        1.32      2.48 o 
  -7  -3   1        0.01        0.97      2.18 o 
  -6  -3   1        8.26       11.72      2.45 o 
  -5  -3   1       13.91       11.95      1.96 o 
  -4  -3   1       31.31       17.29      3.58 o 
  -3  -3   1      323.71      345.95      9.51 o 
  -2  -3   1      114.27      148.40      4.54 o 
  -1  -3   1      566.78      656.76     16.51 o 
   0  -3   1     1856.50     2367.96     56.62 o 
   1  -3   1      316.85      333.61     11.42 o 
   2  -3   1        6.17        6.14      1.04 o 
   3  -3   1       97.58       83.95      3.67 o 
   4  -3   1      254.62      255.30      8.99 o 
   5  -3   1       31.04       30.86      2.20 o 
   6  -3   1       26.24       26.58      2.24 o 
   7  -3   1       17.92       17.06      2.38 o 
   8  -3   1        0.46        1.69      2.09 o 
   9  -3   1       17.23       19.76      3.30 o 
  -8  -2   1       10.64       15.79      4.32 o 
  -7  -2   1        1.08        3.30      2.24 o 
  -6  -2   1       98.65       96.87      5.39 o 
  -5  -2   1       29.48       29.11      2.56 o 
  -4  -2   1       98.19       89.26      3.19 o 
  -3  -2   1       81.34       73.74      2.62 o 
  -2  -2   1      176.31      195.58      5.48 o 
  -1  -2   1      295.35      348.13      8.93 o 
   0  -2   1     9479.13    10771.60    293.97 o 
   1  -2   1     6164.49     7429.59    228.22 o 
   2  -2   1     5607.79     5970.28    142.52 o 
   3  -2   1      161.71      179.29      6.38 o 
   4  -2   1      556.31      600.15     20.15 o 
   5  -2   1      121.13      127.08      5.59 o 
   6  -2   1       39.05       32.03      2.55 o 
   7  -2   1       10.33       11.43      3.71 o 
   8  -2   1       24.00       22.02      5.01 o 
   9  -2   1        0.07        5.94      2.41 o 
  -9  -1   1        6.10       10.11      3.98 o 
  -8  -1   1       22.39       22.93      5.33 o 
  -7  -1   1        0.43        3.12      1.40 o 
  -6  -1   1      154.03      148.76      8.19 o 
  -5  -1   1      523.20      503.78     17.68 o 
  -4  -1   1      183.92      170.54      5.20 o 
  -3  -1   1       11.69       12.59      0.90 o 
  -2  -1   1      878.67      977.29     23.96 o 
  -1  -1   1        2.50        4.63      0.41 o 
   0  -1   1        6.20       13.02      0.70 o 
   1  -1   1      118.58      153.39      7.10 o 
   2  -1   1     6561.80     7230.67    171.30 o 
   3  -1   1     2209.92     2283.26     71.43 o 
   4  -1   1      515.02      503.50     16.73 o 
   5  -1   1       33.97       30.47      2.33 o 
   6  -1   1       66.74       56.72      6.38 o 
   7  -1   1       75.96       58.99      4.08 o 
   8  -1   1        3.23        8.94      2.06 o 
   9  -1   1       17.79       26.66      3.72 o 
  -9   0   1        9.69        6.87      3.43 o 
  -8   0   1       41.68       35.17      6.10 o 
  -7   0   1       14.46       20.98      2.50 o 
  -6   0   1      131.39      117.63      5.88 o 
  -5   0   1       15.36       14.60      1.25 o 
  -4   0   1       44.27       34.89      2.66 o 
  -3   0   1      218.45      191.32      5.49 o 
  -2   0   1    12449.52    12595.31    385.25 o 
  -1   0   1     2942.80     3116.40     96.24 o 
   1   0   1       84.16       93.00      2.56 o 
   2   0   1     1094.46     1204.56     74.03 o 
   3   0   1      146.55      180.02     10.17 o 
   4   0   1      213.78      209.08      6.02 o 
   5   0   1        1.29        1.91      1.00 o 
   6   0   1       91.07       72.98      4.39 o 
   7   0   1        1.19        1.73      1.64 o 
   8   0   1        9.14       16.60      3.02 o 
   9   0   1        2.86       13.01      2.39 o 
  -9   1   1        1.35        4.01      2.58 o 
  -8   1   1       27.32       30.68      6.74 o 
  -7   1   1       36.89       28.49      3.95 o 
  -6   1   1      220.89      188.78      6.26 o 
  -5   1   1      951.76      881.36     28.59 o 
  -4   1   1      449.84      427.98     22.72 o 
  -3   1   1       49.81       45.21      3.38 o 
  -2   1   1     1087.34     1154.02     57.88 o 
  -1   1   1        6.67        7.60      1.16 o 
   0   1   1     2533.17     2923.33    145.44 o 
   1   1   1      219.61      257.96     10.29 o 
   2   1   1      220.52      221.22      7.87 o 
   3   1   1      209.07      205.91      7.79 o 
   4   1   1      113.52      103.23      4.90 o 
   5   1   1        0.17        0.38      0.88 o 
   6   1   1       31.76       32.43      3.09 o 
   7   1   1       52.67       50.00      3.89 o 
   8   1   1        8.93       16.43      2.31 o 
  -9   2   1       38.49       45.79      4.90 o 
  -8   2   1       30.84       28.75      3.00 o 
  -7   2   1       29.40       27.94      2.86 o 
  -6   2   1        0.03        0.20      0.82 o 
  -5   2   1       10.04       10.71      2.33 o 
  -4   2   1        6.36       10.55      1.95 o 
  -3   2   1       43.23       42.43      3.37 o 
  -1   2   1      211.56      190.46     11.22 o 
   0   2   1     1818.90     2156.05    107.88 o 
   1   2   1       84.50      112.66      4.51 o 
   2   2   1      552.14      635.69     20.65 o 
   3   2   1       30.23       21.44      1.97 o 
   4   2   1       38.67       33.21      2.53 o 
   5   2   1        8.41        7.86      1.79 o 
   6   2   1        1.23        1.15      1.40 o 
   7   2   1        0.16        2.30      1.48 o 
   8   2   1        0.03        3.11      1.61 o 
  -9   3   1        0.85        7.57      2.41 o 
  -8   3   1        3.03        4.49      2.07 o 
  -7   3   1        3.59        4.71      1.61 o 
  -6   3   1      157.55      148.56      9.05 o 
  -5   3   1      166.72      147.18      9.49 o 
  -4   3   1      237.41      225.67     13.12 o 
  -3   3   1        5.87        5.13      1.56 o 
  -2   3   1        6.61        6.77      2.21 o 
  -1   3   1       21.70       17.53      2.47 o 
   0   3   1      341.80      365.39     12.39 o 
   1   3   1       51.41       52.45      3.44 o 
   2   3   1       10.33       11.05      0.95 o 
   3   3   1       42.64       42.12      2.81 o 
   4   3   1       62.97       50.01      3.34 o 
   5   3   1        0.10        0.37      1.21 o 
   6   3   1       20.23       22.59      2.79 o 
   7   3   1       12.18       14.25      2.68 o 
   8   3   1        0.58        1.53      2.63 o 
  -9   4   1        9.62       15.82      3.69 o 
  -8   4   1        1.19        5.56      2.46 o 
  -7   4   1       38.40       31.67      4.11 o 
  -6   4   1        1.06        1.10      1.63 o 
  -5   4   1       21.68       26.18      3.24 o 
  -4   4   1       29.18       32.46      3.38 o 
  -3   4   1      433.51      496.03     29.53 o 
  -2   4   1        4.23        6.87      2.45 o 
  -1   4   1      462.80      442.85     25.04 o 
   0   4   1      583.80      707.71     34.90 o 
   1   4   1      235.21      237.50      7.25 o 
   2   4   1      936.52     1075.62     27.04 o 
   3   4   1        1.30        1.61      0.91 o 
   4   4   1       55.61       48.99      3.53 o 
   5   4   1        2.11        5.04      1.77 o 
   6   4   1        7.35       12.69      2.68 o 
   7   4   1        1.25        6.56      1.96 o 
  -9   5   1       11.82       21.33      3.54 o 
  -8   5   1        7.30       13.60      3.50 o 
  -7   5   1       77.35       70.04      6.57 o 
  -6   5   1       30.56       27.05      3.76 o 
  -4   5   1      141.67      197.35     15.79 o 
  -3   5   1      620.61      709.57     40.77 o 
  -2   5   1       55.19       96.38      8.51 o 
  -1   5   1      186.81      260.79     16.55 o 
   0   5   1      129.00      159.33      9.96 o 
   1   5   1      144.88      180.75      6.77 o 
   2   5   1        4.60        7.08      1.54 o 
   3   5   1        0.43        0.00      0.96 o 
   4   5   1        0.89        2.51      1.37 o 
   5   5   1       29.08       31.69      3.34 o 
   6   5   1       25.26       31.70      3.48 o 
   7   5   1        9.23        8.03      3.76 o 
  -9   6   1        1.92        9.20      3.38 o 
  -8   6   1        5.59        6.88      2.95 o 
  -6   6   1       55.98       58.67      9.59 o 
  -5   6   1        0.13        1.99      2.61 o 
  -4   6   1      169.82      163.01     14.32 o 
  -3   6   1       81.76       49.63      6.53 o 
  -2   6   1        7.17       14.17      4.08 o 
  -1   6   1       32.06       37.70      4.75 o 
   0   6   1        0.42        1.58      1.41 o 
   1   6   1       21.15       18.53      3.97 o 
   2   6   1      283.91      282.53     20.58 o 
   3   6   1       99.95       98.84      5.63 o 
   4   6   1       28.15       33.43      3.34 o 
   5   6   1       61.58       60.96      5.94 o 
   6   6   1       11.10       11.41      4.18 o 
  -8   7   1       16.74       31.89     10.40 o 
  -7   7   1       14.96       29.23      9.93 o 
  -6   7   1       49.00       54.83      9.25 o 
  -5   7   1      209.09      179.25     16.79 o 
  -4   7   1        1.94        3.05      2.92 o 
  -3   7   1      193.42      191.59     15.54 o 
  -2   7   1      256.96      251.89     17.99 o 
  -1   7   1       46.28       54.05      6.29 o 
   0   7   1      304.32      342.39     21.21 o 
   1   7   1       88.68       93.34      7.61 o 
   2   7   1       11.03       14.35      5.33 o 
   3   7   1       37.69       41.15      4.16 o 
   4   7   1        0.81        2.45      1.43 o 
   5   7   1       24.72       33.91      3.55 o 
  -8   8   1       12.00       23.68      8.37 o 
  -7   8   1        2.78       11.03      5.27 o 
  -6   8   1       35.13       45.44     10.84 o 
  -5   8   1       29.78       46.71     10.02 o 
  -4   8   1       22.51       26.48      7.15 o 
  -3   8   1        3.23        3.84      2.75 o 
  -2   8   1        2.45        3.60      2.56 o 
  -1   8   1        6.11       10.79      3.72 o 
   0   8   1      174.47      161.09     12.38 o 
   1   8   1       41.78       54.43      4.22 o 
   2   8   1      354.99      300.00     34.43 o 
   3   8   1       42.56       42.32      4.03 o 
   4   8   1        3.02        5.61      1.73 o 
  -7   9   1        3.79        9.00      5.16 o 
  -6   9   1       21.08       34.61      9.59 o 
  -5   9   1       98.36       95.03     12.14 o 
  -4   9   1        0.73        0.33      2.82 o 
  -3   9   1       45.13       49.28      7.37 o 
  -2   9   1      344.71      282.97     20.87 o 
  -1   9   1      127.49      126.23     11.56 o 
   0   9   1       52.35       50.16      6.37 o 
   1   9   1      147.81      144.61     11.51 o 
   2   9   1       49.60       48.79      4.16 o 
   3   9   1        3.98        7.85      2.03 o 
  -7  10   1        0.19        7.51      4.88 o 
  -6  10   1        0.88        6.21      4.75 o 
  -5  10   1        7.14        6.53      4.94 o 
  -4  10   1       43.30       43.63      9.65 o 
  -3  10   1       10.88        8.72      4.01 o 
  -2  10   1       24.89       26.37      6.64 o 
  -1  10   1        1.57        6.38      3.33 o 
   0  10   1        2.80        6.15      3.06 o 
   1  10   1        6.22       17.24      4.39 o 
   2  10   1        7.30       11.75      3.53 o 
  -5  11   1       30.41       31.14      8.71 o 
  -4  11   1        3.03        7.32      4.69 o 
  -3  11   1        6.05        8.76      4.36 o 
  -2  11   1        2.60        4.22      2.86 o 
  -1  11   1        5.90        8.26      3.60 o 
   0  11   1       47.70       50.40      6.78 o 
   2 -12   2       47.36       46.17      6.91 o 
   3 -12   2       51.05       59.14      8.61 o 
   4 -12   2       11.24        9.21      4.56 o 
   0 -11   2        9.38       12.31      2.77 o 
   1 -11   2        2.81        5.76      2.00 o 
   2 -11   2       12.43        9.54      3.43 o 
   3 -11   2       81.10       67.19      5.51 o 
   4 -11   2        1.30        4.03      3.31 o 
   5 -11   2        3.72        7.60      3.96 o 
   6 -11   2       12.79       20.00      6.82 o 
  -3 -10   2        9.82       14.77      4.12 o 
  -2 -10   2        5.63       13.18      3.78 o 
  -1 -10   2       52.34       56.42      5.33 o 
   0 -10   2        2.09        7.61      2.53 o 
   1 -10   2       13.25       11.07      2.77 o 
   2 -10   2       24.23       31.83      4.26 o 
   3 -10   2      133.80      120.16      7.36 o 
   4 -10   2       85.33       69.82      5.59 o 
   5 -10   2        0.17        4.56      3.58 o 
   6 -10   2       23.19       35.59      9.01 o 
   7 -10   2        0.46        4.95      3.86 o 
  -4  -9   2        0.05        3.31      2.22 o 
  -3  -9   2       41.62       47.69      7.07 o 
  -2  -9   2      121.50      118.25      6.53 o 
  -1  -9   2       11.35       15.54      2.13 o 
   0  -9   2       18.77       23.53      2.39 o 
   1  -9   2        2.52        4.53      1.86 o 
   2  -9   2      113.21       98.43      6.68 o 
   3  -9   2       67.58       67.26      5.04 o 
   4  -9   2        1.63        6.27      2.17 o 
   5  -9   2        0.02        5.18      3.29 o 
   6  -9   2      105.04      101.24     12.78 o 
   7  -9   2       18.67       22.52      8.04 o 
   8  -9   2        5.48        7.05      5.04 o 
  -5  -8   2        6.47       10.61      3.52 o 
  -4  -8   2        8.33       14.97      4.12 o 
  -3  -8   2        1.00        4.70      2.26 o 
  -2  -8   2        4.62        6.88      1.99 o 
  -1  -8   2      156.21      147.73      6.66 o 
   0  -8   2        7.92       10.47      1.70 o 
   1  -8   2       50.22       54.18      3.00 o 
   2  -8   2       41.05       37.60      3.46 o 
   3  -8   2      240.29      224.32     10.22 o 
   4  -8   2        0.35        2.06      1.66 o 
   5  -8   2      134.01      137.47     14.13 o 
   7  -8   2       15.82       24.57      4.94 o 
   8  -8   2       11.90       14.56      3.73 o 
  -6  -7   2        3.42        9.87      3.50 o 
  -5  -7   2       56.82       54.92      6.55 o 
  -4  -7   2       44.58       41.66      6.53 o 
  -3  -7   2       17.52       19.10      2.27 o 
  -2  -7   2      260.15      260.77     11.90 o 
  -1  -7   2       10.43        9.33      1.74 o 
   0  -7   2      125.82      144.72      5.31 o 
   1  -7   2      588.39      654.00     17.47 o 
   2  -7   2       51.52       46.48      9.10 o 
   3  -7   2      431.83      410.34     21.67 o 
   4  -7   2      712.82      676.90     27.26 o 
   5  -7   2       22.08       21.74      2.91 o 
   6  -7   2      103.10       99.29      8.29 o 
   7  -7   2       12.36       20.87      4.35 o 
   8  -7   2        0.07        2.63      2.26 o 
   9  -7   2       27.05       38.18      4.93 o 
  -6  -6   2       13.62       15.69      4.30 o 
  -5  -6   2       24.76       23.42      5.14 o 
  -4  -6   2       12.89       14.28      3.54 o 
  -3  -6   2      353.90      351.38     27.85 o 
  -2  -6   2       61.90       56.88      7.15 o 
  -1  -6   2      604.93      653.05     17.38 o 
   0  -6   2     1039.63     1246.37     31.37 o 
   1  -6   2      591.96      801.51     20.57 o 
   2  -6   2      104.21       95.24      6.04 o 
   3  -6   2       12.59       15.59      2.82 o 
   4  -6   2       56.39       40.88      7.96 o 
   5  -6   2      126.04      126.01      9.10 o 
   6  -6   2        3.19        3.08      2.34 o 
   7  -6   2       29.41       35.33      4.50 o 
   8  -6   2       21.36       23.08      3.76 o 
   9  -6   2        1.22        8.36      2.71 o 
  -7  -5   2        0.89        4.34      2.95 o 
  -6  -5   2        0.42        4.07      2.27 o 
  -5  -5   2       26.53       35.62      5.96 o 
  -4  -5   2       96.90       98.75      5.14 o 
  -3  -5   2       29.39       29.26      1.89 o 
  -2  -5   2      393.62      392.24     17.63 o 
  -1  -5   2      734.58      869.38     22.13 o 
   0  -5   2       20.81       18.17      1.38 o 
   1  -5   2        8.43        9.94      1.14 o 
   2  -5   2      163.60      177.50      7.47 o 
   3  -5   2      127.66      137.24     10.18 o 
   4  -5   2     1005.29      980.72     49.43 o 
   5  -5   2       46.35       46.05      4.55 o 
   6  -5   2       47.96       57.85      5.50 o 
   7  -5   2       34.62       32.53      4.20 o 
   8  -5   2        0.44        3.09      1.92 o 
   9  -5   2       18.69       28.06      3.93 o 
  -7  -4   2        0.23        0.05      1.79 o 
  -6  -4   2       44.25       48.58      7.15 o 
  -5  -4   2       20.09       15.12      4.06 o 
  -4  -4   2      221.09      205.95     19.86 o 
  -3  -4   2      318.72      299.54      8.91 o 
  -2  -4   2        0.69        1.94      0.63 o 
  -1  -4   2      290.43      292.31      8.13 o 
   0  -4   2      408.80      481.07     12.49 o 
   1  -4   2      187.58      256.50      7.06 o 
   2  -4   2      497.73      523.31     29.73 o 
   3  -4   2        3.17        2.67      0.99 o 
   4  -4   2      428.48      414.29     16.66 o 
   5  -4   2       42.74       42.38      3.47 o 
   6  -4   2        0.47        0.00      1.26 o 
   7  -4   2        7.68        4.71      2.47 o 
   8  -4   2        0.77        2.05      2.16 o 
   9  -4   2        0.26        4.40      2.27 o 
  -8  -3   2       14.37       17.70      4.93 o 
  -7  -3   2        3.83        4.83      2.65 o 
  -6  -3   2      116.28      112.74      9.28 o 
  -5  -3   2       63.02       66.93      4.03 o 
  -4  -3   2        4.48        6.76      1.00 o 
  -3  -3   2      111.02      128.88      4.21 o 
  -2  -3   2        0.88        1.06      0.55 o 
  -1  -3   2     1825.76     1960.81     47.02 o 
   0  -3   2       67.35       76.75      2.64 o 
   1  -3   2     3803.34     4424.82    121.59 o 
   2  -3   2      313.91      312.00     24.60 o 
   3  -3   2     1516.87     1519.57     36.72 o 
   4  -3   2       29.65       32.09      1.59 o 
   5  -3   2      282.48      246.93      9.15 o 
   6  -3   2       37.42       29.79      2.38 o 
   7  -3   2       19.07       17.71      3.71 o 
   8  -3   2       35.22       32.53      4.34 o 
   9  -3   2       16.06       21.72      3.57 o 
  -8  -2   2        2.68        4.52      2.58 o 
  -7  -2   2        7.75       10.69      3.48 o 
  -6  -2   2       68.42       69.26      7.46 o 
  -5  -2   2        9.57       14.64      1.73 o 
  -4  -2   2      257.71      263.32      7.58 o 
  -3  -2   2        0.89        1.15      0.50 o 
  -2  -2   2     3497.38     3900.73     93.46 o 
  -1  -2   2    10386.60    10557.94    395.95 o 
   0  -2   2       49.95       49.68      3.10 o 
   1  -2   2     1403.96     1635.12     50.79 o 
   2  -2   2       66.10       56.59      1.89 o 
   3  -2   2       27.04       27.25      2.27 o 
   4  -2   2      411.66      390.73     13.15 o 
   5  -2   2        9.96       12.46      1.72 o 
   6  -2   2        0.64        3.85      1.21 o 
   7  -2   2        0.53        0.83      1.20 o 
   8  -2   2       13.42       23.41      3.77 o 
   9  -2   2        0.70        5.53      2.38 o 
  -9  -1   2        6.80        9.38      3.48 o 
  -8  -1   2        8.27       11.13      3.87 o 
  -7  -1   2       12.17       14.07      3.93 o 
  -6  -1   2      353.57      356.67     13.71 o 
  -5  -1   2      410.64      379.90     16.69 o 
  -4  -1   2      118.97       99.46      3.50 o 
  -3  -1   2      996.86     1069.50     26.56 o 
  -2  -1   2     7225.71     7813.06    240.09 o 
  -1  -1   2     2439.12     2633.60    103.28 o 
   0  -1   2     4819.76     5070.04    253.38 o 
   1  -1   2     4919.98     5256.54    161.65 o 
   2  -1   2    10232.29    10789.56    254.27 o 
   3  -1   2      853.05      875.75     21.51 o 
   4  -1   2       62.37       65.67      3.38 o 
   5  -1   2      345.75      322.12     11.84 o 
   6  -1   2       95.13       78.27      4.45 o 
   7  -1   2       11.33        9.87      2.55 o 
   8  -1   2       12.62       18.54      3.30 o 
   9  -1   2       19.00       29.14      4.02 o 
  -9   0   2        8.94        7.08      2.96 o 
  -8   0   2        1.00        2.80      2.36 o 
  -7   0   2       58.60       56.40      7.27 o 
  -6   0   2       35.80       27.47      3.31 o 
  -5   0   2      311.32      304.31      8.89 o 
  -4   0   2       37.15       55.86      2.77 o 
  -3   0   2      416.28      457.53     15.09 o 
  -2   0   2      671.81      657.33     20.99 o 
  -1   0   2      284.69      330.59     12.28 o 
   0   0   2        2.35        1.16      0.33 o 
   1   0   2      109.43      137.87      4.82 o 
   2   0   2      426.97      465.46     11.69 o 
   3   0   2      239.83      258.12      9.26 o 
   4   0   2       86.59       91.15      4.85 o 
   5   0   2       87.64       75.36      4.37 o 
   6   0   2       13.46       13.93      2.34 o 
   7   0   2       17.40       20.30      2.90 o 
   8   0   2        1.32        2.54      1.50 o 
   9   0   2        1.89        7.10      3.23 o 
  -9   1   2        4.96        8.58      3.19 o 
  -8   1   2        4.62        5.09      2.65 o 
  -7   1   2        8.24       12.79      3.18 o 
  -6   1   2      375.76      333.47     17.42 o 
  -5   1   2      729.41      730.33     38.05 o 
  -4   1   2      213.23      183.89     10.56 o 
  -3   1   2      221.00      191.39     10.61 o 
  -2   1   2      329.88      403.08     22.11 o 
  -1   1   2     1094.91      989.65     50.25 o 
   0   1   2     1728.80     1336.26     66.98 o 
   1   1   2     1078.55     1228.00     88.50 o 
   2   1   2     1006.65     1125.83     34.99 o 
   3   1   2       50.36       45.25      2.66 o 
   4   1   2      259.89      244.91      9.55 o 
   5   1   2        2.87        2.15      1.34 o 
   6   1   2       65.51       53.77      3.89 o 
   7   1   2       42.87       36.59      3.55 o 
   8   1   2        0.00        4.92      2.81 o 
  -9   2   2       25.65       22.99      5.17 o 
  -8   2   2        0.49        3.29      1.40 o 
  -7   2   2       65.63       63.43      4.14 o 
  -6   2   2       10.08       13.03      2.71 o 
  -5   2   2       10.05        9.28      2.13 o 
  -4   2   2      462.82      520.08     27.45 o 
  -3   2   2       70.27       78.91      5.28 o 
  -2   2   2       69.24       67.67      5.52 o 
  -1   2   2     2070.21     1951.85     98.39 o 
   0   2   2     1979.46     2062.54    103.37 o 
   1   2   2     1850.44     1978.22     71.98 o 
   2   2   2       16.46       16.96      1.68 o 
   3   2   2       37.70       37.40      2.54 o 
   4   2   2       39.83       47.92      3.20 o 
   5   2   2        1.78        2.31      1.45 o 
   6   2   2        1.05        1.26      1.46 o 
   7   2   2        4.44        6.76      2.19 o 
   8   2   2        0.75        4.01      3.13 o 
  -8   3   2        1.34        4.31      1.71 o 
  -7   3   2       49.46       43.24      3.37 o 
  -6   3   2      116.29       75.86      6.15 o 
  -5   3   2        0.54        2.34      1.40 o 
  -4   3   2        0.16        1.76      1.25 o 
  -3   3   2      305.92      343.79     21.23 o 
  -2   3   2       39.27       55.10      5.22 o 
  -1   3   2      475.61      574.94     31.03 o 
   0   3   2      172.38      168.10     10.32 o 
   1   3   2      239.73      299.61     15.52 o 
   2   3   2      258.54      256.57      9.69 o 
   3   3   2        1.91        1.81      0.97 o 
   4   3   2       40.83       37.36      3.02 o 
   5   3   2       14.99       12.49      2.41 o 
   6   3   2       37.63       42.58      3.95 o 
   7   3   2       10.69       12.13      2.53 o 
  -9   4   2        0.03        3.86      2.39 o 
  -8   4   2        4.20        7.93      2.67 o 
  -7   4   2        1.33        2.21      1.98 o 
  -6   4   2        0.90        0.09      1.60 o 
  -4   4   2       81.80      102.37      9.96 o 
  -3   4   2        0.83        4.44      2.26 o 
  -2   4   2        5.37        0.10      1.16 o 
  -1   4   2       15.34       18.20      2.80 o 
   0   4   2       34.75       25.54      3.16 o 
   1   4   2      240.92      268.93     13.21 o 
   2   4   2      263.30      268.12     11.89 o 
   3   4   2       39.96       37.47      6.31 o 
   4   4   2       42.19       36.85      3.34 o 
   5   4   2       27.65       29.05      3.22 o 
   6   4   2        0.72        1.57      2.61 o 
   7   4   2        3.59        8.52      2.28 o 
  -9   5   2       10.41       19.36      4.18 o 
  -8   5   2       18.54       21.57      3.57 o 
  -6   5   2       76.29      112.01     13.13 o 
  -5   5   2        0.65        2.76      2.89 o 
  -4   5   2       17.72       14.57      4.74 o 
  -3   5   2      844.74      898.44     50.29 o 
  -2   5   2       47.98       47.23      5.63 o 
  -1   5   2      308.96      359.06     21.62 o 
   0   5   2      209.55      230.26     14.56 o 
   1   5   2      356.16      403.69     35.00 o 
   2   5   2       37.48       38.13      3.01 o 
   3   5   2       39.70       34.82      3.19 o 
   4   5   2        7.03        9.06      2.92 o 
   5   5   2       85.41       70.10      4.91 o 
   6   5   2       78.25       91.40      5.94 o 
  -9   6   2        5.28       22.59      9.29 o 
  -8   6   2        4.34       14.60      6.63 o 
  -7   6   2        3.97        4.58      4.78 o 
  -6   6   2        3.53        5.12      4.55 o 
  -5   6   2       19.33       30.29      7.70 o 
  -4   6   2      139.92      157.23     14.02 o 
  -3   6   2        0.87        0.06      1.81 o 
  -2   6   2      100.50       86.90      8.51 o 
  -1   6   2        0.09        3.35      2.02 o 
   0   6   2      108.72       96.42      8.07 o 
   1   6   2      101.34      113.85      7.88 o 
   2   6   2      155.47      145.97      8.22 o 
   3   6   2        0.41        0.79      1.33 o 
   4   6   2      120.07       97.47      5.88 o 
   5   6   2       33.21       42.91      4.10 o 
   6   6   2        1.95        7.53      3.23 o 
  -8   7   2       21.61       43.03     12.00 o 
  -7   7   2       32.94       39.53     10.92 o 
  -6   7   2       79.50       95.03     12.33 o 
  -5   7   2       69.71       78.30     10.41 o 
  -4   7   2       70.52       68.04      9.01 o 
  -3   7   2      592.23      633.89     38.63 o 
  -2   7   2      191.09      201.85     15.43 o 
  -1   7   2       62.04       57.84      6.60 o 
   0   7   2      339.60      333.39     20.91 o 
   1   7   2      344.33      353.42     21.41 o 
   2   7   2        1.32        2.14      2.12 o 
   3   7   2       41.03       40.48      6.74 o 
   4   7   2        0.41        3.91      1.66 o 
   5   7   2       32.90       38.56      4.51 o 
  -8   8   2        1.82        8.31      5.60 o 
  -7   8   2       33.01       58.53     13.08 o 
  -6   8   2       41.68       57.00     11.81 o 
  -5   8   2       20.87       26.99      7.92 o 
  -4   8   2      101.14       97.49     11.46 o 
  -3   8   2        0.62        5.71      3.84 o 
  -2   8   2       40.42       48.92      6.79 o 
  -1   8   2      147.22      164.43     13.36 o 
   0   8   2      428.38      447.04     27.26 o 
   1   8   2      117.97      116.33      9.72 o 
   2   8   2       47.28       50.63      4.51 o 
   3   8   2        5.88       10.99      2.44 o 
   4   8   2       27.69       27.79      3.33 o 
  -7   9   2        6.79       13.41      6.52 o 
  -6   9   2        3.24        8.33      5.08 o 
  -5   9   2       60.76       57.11      9.31 o 
  -4   9   2       39.61       35.67      8.86 o 
  -3   9   2      199.11      177.67     16.01 o 
  -2   9   2       60.04       66.28      8.29 o 
  -1   9   2       26.46       37.51      6.98 o 
   0   9   2      354.62      318.35     21.30 o 
   1   9   2       71.27       68.16      7.16 o 
   2   9   2        2.17        5.32      2.48 o 
   3   9   2        3.74        5.53      1.99 o 
  -6  10   2        3.77        4.75      4.64 o 
  -5  10   2       69.98       69.70     10.63 o 
  -4  10   2        7.30       10.42      4.95 o 
  -3  10   2        6.15       12.54      4.75 o 
  -2  10   2        5.34       12.99      4.58 o 
  -1  10   2        1.68        6.01      3.00 o 
   0  10   2       10.87       18.12      4.94 o 
   1  10   2       64.04       64.13      7.17 o 
  -4  11   2       49.25       48.71      7.93 o 
  -3  11   2       38.69       45.69      7.50 o 
  -2  11   2        0.30        7.71      3.50 o 
  -1  11   2       43.73       46.79      6.69 o 
   1 -12   3        4.76        4.48      1.91 o 
   2 -12   3       44.79       43.51      4.31 o 
   3 -12   3        7.94       15.32      3.66 o 
   4 -12   3        3.02        3.42      2.75 o 
   0 -11   3        4.89       10.75      3.82 o 
   1 -11   3        0.05        0.17      2.75 o 
   2 -11   3        3.92        7.22      2.26 o 
   3 -11   3       29.12       27.47      4.35 o 
   4 -11   3        2.93        3.62      2.10 o 
   5 -11   3       14.70       13.39      4.74 o 
   6 -11   3       19.32       33.93      9.54 o 
  -3 -10   3        1.91        3.72      2.55 o 
  -2 -10   3        0.88        5.81      2.38 o 
  -1 -10   3        2.35        4.89      2.67 o 
   0 -10   3       45.20       36.20      3.68 o 
   1 -10   3      148.61      130.12      7.24 o 
   2 -10   3        6.16        8.88      2.51 o 
   3 -10   3        0.64        1.95      1.78 o 
   4 -10   3        8.62       10.54      3.00 o 
   5 -10   3       38.90       41.28      5.16 o 
   6 -10   3       11.81       14.52      6.04 o 
   7 -10   3        4.83       10.41      4.75 o 
  -4  -9   3        2.05        8.56      3.13 o 
  -3  -9   3       11.92       18.24      4.31 o 
  -2  -9   3       80.98       67.81      6.73 o 
  -1  -9   3        3.37        5.75      2.09 o 
   0  -9   3       35.52       42.53      2.87 o 
   1  -9   3       32.07       35.55      3.61 o 
   2  -9   3        0.12        0.62      1.97 o 
   3  -9   3      192.73      181.70      9.19 o 
   4  -9   3        8.85        7.15      2.27 o 
   5  -9   3       49.26       44.88      4.59 o 
   6  -9   3      111.11      105.19     12.77 o 
   8  -9   3       18.30       23.58      3.93 o 
  -5  -8   3        1.00        3.00      2.05 o 
  -4  -8   3        0.10        3.21      2.03 o 
  -3  -8   3       10.72       14.51      3.74 o 
  -2  -8   3       26.90       22.94      4.58 o 
  -1  -8   3      184.59      195.11      6.84 o 
   0  -8   3        1.12        1.45      1.06 o 
   1  -8   3      145.38      111.15     15.06 o 
   2  -8   3      111.27      100.57      5.90 o 
   3  -8   3        3.24        7.36      2.09 o 
   4  -8   3      183.05      166.71      8.74 o 
   5  -8   3      127.63       95.17      7.49 o 
   6  -8   3       26.52       21.36      4.69 o 
   7  -8   3       39.93       36.84      5.10 o 
   8  -8   3        0.26        2.46      1.99 o 
  -6  -7   3        8.31        8.03      3.15 o 
  -5  -7   3        2.05        3.89      2.34 o 
  -4  -7   3        1.44        2.90      1.80 o 
  -3  -7   3       41.20       36.89      4.66 o 
  -2  -7   3      229.78      210.50      6.97 o 
  -1  -7   3      160.81      157.09      5.61 o 
   0  -7   3      697.75      762.31     20.18 o 
   1  -7   3        1.38        1.80      0.79 o 
   2  -7   3      344.55      337.68     24.91 o 
   3  -7   3      460.69      368.90     47.28 o 
   4  -7   3      194.31      156.06     12.18 o 
   5  -7   3        1.35        0.93      1.57 o 
   6  -7   3      139.63      111.96      9.05 o 
   7  -7   3       19.85       24.77      4.65 o 
   8  -7   3        4.55       11.63      3.29 o 
   9  -7   3       26.68       33.00      4.41 o 
  -6  -6   3        6.01        9.54      3.67 o 
  -5  -6   3        9.43        9.73      3.00 o 
  -4  -6   3      108.05       85.20      7.52 o 
  -3  -6   3       41.06       41.66      2.35 o 
  -2  -6   3      349.56      348.64     14.19 o 
  -1  -6   3      875.63      961.63     24.63 o 
   0  -6   3       99.32      128.84      4.60 o 
   1  -6   3        2.75        7.18      1.10 o 
   2  -6   3      319.83      333.25     12.70 o 
   3  -6   3        8.40       10.02      1.75 o 
   5  -6   3       40.49       27.22      2.74 o 
   6  -6   3       67.92       55.42      5.58 o 
   7  -6   3        5.77        5.32      2.45 o 
   8  -6   3        0.17        1.21      1.85 o 
   9  -6   3        2.53        6.60      2.58 o 
  -7  -5   3        0.93        2.17      2.57 o 
  -6  -5   3       20.99       16.62      4.35 o 
  -5  -5   3      145.70      131.76     10.12 o 
  -4  -5   3        2.07        2.92      1.73 o 
  -3  -5   3       63.46       62.32      2.79 o 
  -2  -5   3       46.51       51.65      2.41 o 
  -1  -5   3      335.76      349.50      9.74 o 
   0  -5   3      208.13      243.36      7.11 o 
   1  -5   3       51.53       55.36      2.46 o 
   2  -5   3        4.85        8.08      1.42 o 
   3  -5   3      421.19      431.56     14.96 o 
   4  -5   3      219.77      172.72      7.82 o 
   5  -5   3      100.02       93.39      4.66 o 
   6  -5   3       68.61       52.80      5.28 o 
   7  -5   3        7.83        9.48      3.01 o 
   8  -5   3       30.54       26.80      3.86 o 
   9  -5   3       14.56       19.55      3.25 o 
  -7  -4   3        0.09        1.51      2.24 o 
  -6  -4   3        6.36        9.04      3.50 o 
  -5  -4   3        4.64        3.01      2.07 o 
  -4  -4   3      101.62       86.39      4.04 o 
  -3  -4   3        1.92        2.07      0.68 o 
  -2  -4   3      145.18      138.08      4.48 o 
  -1  -4   3        4.80        9.32      0.95 o 
   0  -4   3      295.90      382.78     10.18 o 
   1  -4   3      376.37      432.68     12.85 o 
   2  -4   3       30.56       51.20      2.78 o 
   3  -4   3      682.07      705.11     26.45 o 
   4  -4   3      372.79      353.99      9.40 o 
   5  -4   3       12.38       12.01      1.90 o 
   6  -4   3       20.16       20.27      3.11 o 
   7  -4   3        5.50        9.82      3.08 o 
   8  -4   3        0.57        5.80      2.51 o 
   9  -4   3        0.16        1.39      1.85 o 
  -8  -3   3        0.06        2.10      2.28 o 
  -7  -3   3        0.32        0.73      2.00 o 
  -6  -3   3      148.60      136.01     10.44 o 
  -5  -3   3      142.56      121.79      9.15 o 
  -4  -3   3       28.04       23.34      3.11 o 
  -3  -3   3       64.62       63.75      2.51 o 
  -2  -3   3       47.04       54.81      2.12 o 
  -1  -3   3      164.13      145.23      8.13 o 
   0  -3   3        5.41        8.61      1.15 o 
   1  -3   3      304.74      273.22      9.94 o 
   2  -3   3     1160.04     1087.31     50.93 o 
   3  -3   3      916.46      888.18     21.89 o 
   4  -3   3      139.02      120.57      3.86 o 
   5  -3   3       78.59       74.56      5.24 o 
   6  -3   3       11.64       15.02      2.01 o 
   7  -3   3       10.76       15.01      3.62 o 
   8  -3   3       20.40       21.46      3.42 o 
   9  -3   3        6.89       10.63      2.99 o 
  -8  -2   3       12.15       11.02      3.57 o 
  -7  -2   3        2.81        9.21      3.21 o 
  -6  -2   3       18.81       19.33      4.51 o 
  -5  -2   3       49.00       43.14      2.15 o 
  -4  -2   3      102.01      101.13      3.63 o 
  -3  -2   3     2864.63     3102.24     74.72 o 
  -2  -2   3      295.08      315.06     10.50 o 
  -1  -2   3     3786.11     4281.72    167.48 o 
   0  -2   3     1936.41     2187.73     67.99 o 
   1  -2   3      838.92      823.47     28.30 o 
   2  -2   3     1594.92     1489.18     68.19 o 
   3  -2   3      560.41      595.94     14.92 o 
   4  -2   3       48.92       55.44      2.46 o 
   5  -2   3       12.81       16.60      2.84 o 
   6  -2   3        5.84        9.09      1.76 o 
   7  -2   3        3.42        3.94      1.51 o 
   8  -2   3        1.28        6.05      2.53 o 
   9  -2   3        7.29       10.23      2.89 o 
  -8  -1   3        0.01        2.50      2.26 o 
  -7  -1   3       13.70       16.91      4.61 o 
  -6  -1   3      362.92      325.95     17.72 o 
  -5  -1   3       23.98       22.01      2.22 o 
  -4  -1   3      851.11      813.04     26.22 o 
  -3  -1   3     1127.68     1121.79     35.47 o 
  -2  -1   3      251.46      278.95      9.38 o 
  -1  -1   3     2560.87     2704.73    106.39 o 
   0  -1   3      659.67      685.34     21.67 o 
   1  -1   3     2841.56     3059.66     94.61 o 
   2  -1   3        0.54        0.92      0.53 o 
   3  -1   3       63.31       64.11      3.11 o 
   4  -1   3       86.69       90.35      3.05 o 
   5  -1   3        4.64        4.95      2.89 o 
   6  -1   3       26.81       27.12      3.76 o 
   7  -1   3        4.91        4.13      1.62 o 
   8  -1   3        9.97       13.25      3.97 o 
   9  -1   3        4.70       10.80      2.90 o 
  -9   0   3        0.98        3.57      2.72 o 
  -8   0   3        4.42        8.18      3.25 o 
  -7   0   3       42.82       41.33      6.15 o 
  -6   0   3        3.21        4.10      0.99 o 
  -5   0   3      319.53      302.16     17.29 o 
  -4   0   3        9.36       10.29      1.37 o 
  -3   0   3     1323.56     1490.52     71.40 o 
  -2   0   3      772.67      787.93     44.36 o 
  -1   0   3       16.89       18.19      2.02 o 
   0   0   3       23.22       23.32      2.07 o 
   1   0   3     1885.66     2098.68     54.92 o 
   2   0   3        3.22        4.51      0.61 o 
   3   0   3      217.30      243.62      6.69 o 
   4   0   3       96.15      103.15      4.90 o 
   5   0   3        2.31        1.90      1.15 o 
   6   0   3        1.55        1.26      1.38 o 
   7   0   3       23.91       26.52      3.02 o 
   8   0   3        0.02        1.86      1.69 o 
  -9   1   3        6.98        9.92      3.59 o 
  -8   1   3        0.09        0.00      1.68 o 
  -7   1   3      127.29      100.36     10.96 o 
  -6   1   3      289.99      253.95      9.84 o 
  -5   1   3        0.00        0.55      0.90 o 
  -4   1   3       15.86       18.05      2.12 o 
  -2   1   3      607.16      659.89     34.60 o 
  -1   1   3       15.35       14.96      1.78 o 
   0   1   3      273.70      301.71     16.02 o 
   1   1   3       93.43      105.39     11.14 o 
   2   1   3      104.62       78.88      2.63 o 
   3   1   3       14.31       17.08      2.12 o 
   4   1   3        0.00        0.00      0.74 o 
   5   1   3        3.78        2.69      1.38 o 
   6   1   3       82.78       70.01      4.75 o 
   7   1   3       23.15       20.06      5.67 o 
   8   1   3        0.70        3.89      4.76 o 
  -9   2   3        0.13        1.41      2.34 o 
  -8   2   3        1.69        1.21      2.10 o 
  -7   2   3       42.75       42.55      3.19 o 
  -6   2   3        1.87        2.14      1.53 o 
  -5   2   3        2.50        4.18      1.58 o 
  -3   2   3       13.12       19.35      2.92 o 
  -2   2   3      251.75      224.93     13.65 o 
  -1   2   3       48.67       46.08      3.96 o 
   0   2   3      285.06      383.94     20.63 o 
   1   2   3       27.71       50.11      3.93 o 
   2   2   3      640.02      713.34     18.07 o 
   3   2   3      314.13      332.77     12.23 o 
   4   2   3       10.93       11.74      2.04 o 
   5   2   3        5.38        5.26      1.90 o 
   6   2   3        0.00        1.36      1.61 o 
   7   2   3       12.10       21.63      3.39 o 
   8   2   3        0.97        8.32      4.21 o 
  -8   3   3        0.40        3.22      1.39 o 
  -7   3   3       13.98       19.91      3.14 o 
  -6   3   3       17.62       13.75      2.91 o 
  -4   3   3      186.78      266.32     18.34 o 
  -3   3   3        9.24        9.47      2.94 o 
  -2   3   3      520.45      588.27     32.43 o 
  -1   3   3       59.74       47.81      4.49 o 
   0   3   3      646.91      851.35     44.32 o 
   1   3   3      299.90      362.76     19.91 o 
   2   3   3      249.41      298.17     11.14 o 
   4   3   3        1.15        0.56      1.19 o 
   5   3   3       22.99       23.90      2.98 o 
   6   3   3       89.20       86.27      5.62 o 
   7   3   3        4.01        8.69      2.21 o 
  -8   4   3       15.14       20.17      3.38 o 
  -6   4   3      131.71      180.89     17.19 o 
  -5   4   3       30.44       41.50      6.48 o 
  -4   4   3        0.51        2.21      1.81 o 
  -3   4   3        2.20        4.47      2.45 o 
  -2   4   3       57.51       46.77      5.19 o 
  -1   4   3      273.67      351.12     20.67 o 
   0   4   3      355.98      406.64     22.91 o 
   1   4   3       41.76       46.13      4.34 o 
   2   4   3        3.50        0.13      1.03 o 
   3   4   3       15.18       15.51      2.20 o 
   4   4   3       75.40       65.79      4.47 o 
   5   4   3        1.66        0.96      1.62 o 
   6   4   3        0.02        1.25      1.68 o 
   7   4   3        0.08        4.88      3.09 o 
  -9   5   3        1.86        8.31      7.13 o 
  -8   5   3        0.75        0.00      4.15 o 
  -7   5   3        0.91        0.20      3.84 o 
  -6   5   3       90.50      113.41     13.16 o 
  -5   5   3        1.46        2.65      2.89 o 
  -4   5   3       27.04       26.22      6.13 o 
  -3   5   3      176.33      171.65     13.49 o 
  -2   5   3        8.33       16.17      4.06 o 
  -1   5   3      467.53      528.30     30.20 o 
   0   5   3      132.80      159.87     11.08 o 
   1   5   3       71.63       79.59      6.53 o 
   2   5   3       14.46       17.74      2.38 o 
   3   5   3       80.84       86.11      5.12 o 
   4   5   3       35.16       42.50      6.15 o 
   5   5   3       54.11       45.52      4.27 o 
   6   5   3        1.24        4.82      1.91 o 
  -8   6   3       61.69       87.07     13.45 o 
  -7   6   3        2.60        5.55      5.10 o 
  -6   6   3       31.10       43.56     10.07 o 
  -5   6   3       31.55       44.53      8.94 o 
  -4   6   3      100.78       93.27     10.31 o 
  -3   6   3       64.02       53.14      7.05 o 
  -2   6   3      155.02      173.01     13.45 o 
  -1   6   3        8.70        7.23      2.84 o 
   1   6   3      396.39      418.34     24.29 o 
   2   6   3        8.85        9.68      2.27 o 
   3   6   3      100.74       94.54      5.70 o 
   4   6   3       84.06       76.72      5.26 o 
   5   6   3        0.48        2.57      2.31 o 
  -8   7   3        1.40        0.37      4.26 o 
  -7   7   3        0.00        5.56      4.64 o 
  -6   7   3        8.57       12.82      6.02 o 
  -5   7   3        0.98        2.89      3.43 o 
  -4   7   3      225.66      231.85     18.99 o 
  -3   7   3      718.23      634.51     38.87 o 
  -2   7   3       70.59       73.80      8.48 o 
  -1   7   3      163.05      159.19     12.64 o 
   0   7   3      575.25      553.62     32.11 o 
   1   7   3      377.63      349.74     21.40 o 
   2   7   3        8.80        9.62      3.23 o 
   3   7   3       13.20       16.12      2.84 o 
   4   7   3       30.21       37.14      3.85 o 
  -8   8   3       24.37       47.68     12.62 o 
  -7   8   3       23.80       33.67     10.02 o 
  -6   8   3        0.03        3.52      3.81 o 
  -5   8   3      252.40      257.52     22.16 o 
  -4   8   3      235.52      189.24     17.36 o 
  -3   8   3       17.66       14.56      5.68 o 
  -2   8   3        2.66        4.40      2.90 o 
  -1   8   3        0.22        2.55      2.57 o 
   0   8   3      118.69      115.75     10.21 o 
   1   8   3      100.78       86.11      8.18 o 
   2   8   3        0.04        3.35      2.02 o 
   3   8   3       70.69       69.44      6.86 o 
  -7   9   3        3.06        8.82      5.56 o 
  -6   9   3        5.31       14.76      6.11 o 
  -5   9   3        4.41       13.37      5.72 o 
  -4   9   3       89.10       81.30     10.73 o 
  -3   9   3       31.53       33.54      7.97 o 
  -2   9   3       19.18       19.04      5.47 o 
  -1   9   3       12.27       22.22      5.62 o 
   0   9   3       26.05       31.31      4.97 o 
   1   9   3       10.40       13.07      3.95 o 
   2   9   3        3.26        8.96      3.06 o 
  -6  10   3        4.56       10.06      5.99 o 
  -5  10   3       68.35       67.94     13.36 o 
  -4  10   3        0.44        5.34      4.11 o 
  -3  10   3        9.53       24.49      6.91 o 
  -2  10   3        4.96        6.93      4.03 o 
  -1  10   3       12.57       18.91      5.50 o 
   0  10   3       30.46       31.25      5.07 o 
   1 -12   4       43.11       33.73      5.75 o 
   2 -12   4       36.24       36.48      4.16 o 
   3 -12   4        3.70        5.14      4.05 o 
   4 -12   4       12.25       20.30      3.78 o 
   0 -11   4       25.55       25.51      4.90 o 
   1 -11   4       17.29       27.01      5.91 o 
   2 -11   4       24.80       25.75      3.99 o 
   3 -11   4        0.00        3.03      3.07 o 
   4 -11   4       17.47       24.41      4.18 o 
   5 -11   4        1.46        8.18      2.45 o 
   6 -11   4       18.67       22.72      7.12 o 
  -3 -10   4        2.67        5.50      2.72 o 
  -2 -10   4        3.00        5.61      2.37 o 
  -1 -10   4        0.02        0.00      1.93 o 
   0 -10   4       40.45       40.28      3.80 o 
   1 -10   4      105.97      102.15      6.24 o 
   2 -10   4        8.88       10.11      2.70 o 
   3 -10   4      151.20      121.50      7.38 o 
   4 -10   4       91.91       95.50      6.50 o 
   5 -10   4       10.65       11.80      2.85 o 
   6 -10   4        4.75       10.85      3.32 o 
   7 -10   4        7.32       14.46      5.32 o 
  -4  -9   4       25.66       38.58      6.54 o 
  -3  -9   4       13.06       16.30      4.07 o 
  -2  -9   4       29.74       30.11      3.44 o 
  -1  -9   4        4.42        5.64      1.76 o 
   0  -9   4      188.03      186.12      8.63 o 
   1  -9   4        1.52        2.88      2.03 o 
   2  -9   4       14.43       19.78      3.22 o 
   3  -9   4       24.74       33.64      3.80 o 
   4  -9   4        9.10       12.48      2.86 o 
   5  -9   4       56.19       52.17      4.58 o 
   6  -9   4       14.06       18.52      4.42 o 
   7  -9   4       14.76       23.20      5.24 o 
   8  -9   4       28.30       32.46      5.21 o 
  -5  -8   4        3.00        5.96      2.92 o 
  -4  -8   4       27.74       24.77      5.08 o 
  -3  -8   4        1.50        1.59      1.65 o 
  -2  -8   4      196.55      173.81     11.24 o 
  -1  -8   4      208.46      198.29      8.95 o 
   0  -8   4      174.41      158.45      5.83 o 
   1  -8   4      370.58      359.82     14.08 o 
   2  -8   4        2.29        2.69      1.61 o 
   3  -8   4      230.39      206.37      9.57 o 
   4  -8   4      152.75      145.10      7.80 o 
   5  -8   4       22.62       21.33      3.09 o 
   6  -8   4       70.70       65.86      4.60 o 
   7  -8   4       21.11       22.86      4.98 o 
   8  -8   4        6.47       10.40      3.15 o 
  -6  -7   4       10.72       17.09      4.17 o 
  -5  -7   4        4.48        5.51      2.47 o 
  -4  -7   4        4.46        8.33      2.91 o 
  -3  -7   4       84.65       75.63      4.43 o 
  -2  -7   4       33.49       28.02      5.00 o 
  -1  -7   4      130.31      120.64      5.79 o 
   0  -7   4      134.41      132.67      6.11 o 
   1  -7   4       69.47       67.29      3.08 o 
   2  -7   4      216.15      200.98      8.91 o 
   3  -7   4      172.28      174.06     10.30 o 
   4  -7   4        6.41       11.59      2.21 o 
   5  -7   4      205.07      203.17      8.83 o 
   6  -7   4       86.51       77.57      4.84 o 
   7  -7   4       10.47       17.19      4.23 o 
   8  -7   4       30.62       29.61      4.13 o 
  -6  -6   4        1.68        5.41      2.56 o 
  -5  -6   4       48.69       56.38      6.38 o 
  -4  -6   4       27.53       33.15      5.47 o 
  -3  -6   4       81.92       82.05      5.38 o 
  -2  -6   4      630.65      673.07     20.80 o 
  -1  -6   4       61.45       52.25      2.60 o 
   0  -6   4      511.04      535.35     14.40 o 
   1  -6   4        1.60        3.23      0.71 o 
   2  -6   4       82.29       74.12      5.51 o 
   3  -6   4        0.34        1.15      1.03 o 
   4  -6   4      262.93      236.60      9.39 o 
   5  -6   4      164.33      162.89      7.26 o 
   6  -6   4       14.35       21.86      3.28 o 
   7  -6   4        2.76        5.37      2.33 o 
   8  -6   4        0.52        4.12      1.93 o 
   9  -6   4        1.68        7.61      2.79 o 
  -7  -5   4       11.01       16.28      4.74 o 
  -6  -5   4       19.74       21.80      4.95 o 
  -5  -5   4      104.21       81.64      7.57 o 
  -4  -5   4        0.79        0.25      1.04 o 
  -3  -5   4      142.55      127.09      7.34 o 
  -2  -5   4       36.24       30.83      1.73 o 
  -1  -5   4      504.95      483.87     15.07 o 
   0  -5   4      554.59      624.08     16.20 o 
   1  -5   4       42.57       48.88      2.17 o 
   2  -5   4      395.27      408.15     14.20 o 
   3  -5   4      244.28      229.30     12.64 o 
   4  -5   4        7.31        4.95      1.37 o 
   5  -5   4       11.58        8.75      1.74 o 
   6  -5   4       62.51       47.68      5.48 o 
   7  -5   4       22.47       23.01      4.32 o 
   8  -5   4        2.07        6.65      2.62 o 
   9  -5   4        4.74        8.12      2.75 o 
  -7  -4   4        1.79        1.46      1.94 o 
  -6  -4   4       47.06       48.46      7.07 o 
  -5  -4   4      129.50      122.89      9.39 o 
  -4  -4   4       43.34       43.09      2.93 o 
  -3  -4   4      476.06      525.44     15.65 o 
  -2  -4   4      877.84      973.87     24.42 o 
  -1  -4   4        0.16        0.90      0.38 o 
   0  -4   4       38.91       30.69      1.64 o 
   1  -4   4      521.62      587.85     19.41 o 
   2  -4   4      106.24      102.95      4.48 o 
   3  -4   4      849.69      887.14     28.52 o 
   4  -4   4       37.39       31.92      2.36 o 
   5  -4   4       48.64       34.62      2.53 o 
   6  -4   4       46.62       37.18      4.36 o 
   7  -4   4        0.98        4.74      2.32 o 
   8  -4   4        0.07        4.52      2.36 o 
   9  -4   4        0.65        5.56      2.34 o 
  -8  -3   4        6.71       12.40      3.95 o 
  -7  -3   4        2.73        3.96      2.31 o 
  -6  -3   4       20.64       18.07      4.42 o 
  -5  -3   4      167.73      158.31     11.48 o 
  -4  -3   4      236.58      260.25     12.40 o 
  -3  -3   4      711.02      789.00     27.27 o 
  -2  -3   4       77.24      105.57      4.11 o 
  -1  -3   4     1335.94     1177.44     66.28 o 
   0  -3   4        2.79        4.33      1.03 o 
   1  -3   4      225.25      200.90      7.26 o 
   2  -3   4      284.39      279.61     21.20 o 
   3  -3   4        4.95        7.27      1.33 o 
   4  -3   4       16.73       12.11      1.17 o 
   5  -3   4        1.63        3.72      0.81 o 
   6  -3   4       47.27       39.94      4.41 o 
   7  -3   4        0.07        2.58      1.98 o 
   8  -3   4        2.93        7.80      2.75 o 
   9  -3   4        0.93        7.59      2.41 o 
  -8  -2   4        5.66        9.29      3.84 o 
  -7  -2   4        1.65        3.55      2.51 o 
  -6  -2   4       34.16       35.13      5.70 o 
  -5  -2   4       59.21       62.46      3.65 o 
  -4  -2   4        2.41        4.17      1.44 o 
  -3  -2   4        8.56        4.74      0.61 o 
  -2  -2   4       85.35       97.93      5.63 o 
  -1  -2   4       38.80       46.19      3.28 o 
   0  -2   4      279.69      242.00      8.29 o 
   1  -2   4      841.24      791.35     25.25 o 
   2  -2   4      337.56      374.00     12.52 o 
   3  -2   4     4112.48     4105.95    126.41 o 
   4  -2   4      305.20      306.65      8.42 o 
   5  -2   4       54.91       55.99      3.34 o 
   6  -2   4       56.82       46.08      3.22 o 
   7  -2   4       10.35       15.38      3.54 o 
   8  -2   4        1.06        4.68      2.14 o 
   9  -2   4       16.83       23.24      3.54 o 
  -8  -1   4        7.08       11.87      4.25 o 
  -7  -1   4       41.80       47.00      7.00 o 
  -6  -1   4       72.23       65.14      3.93 o 
  -5  -1   4      116.36      118.89      7.10 o 
  -4  -1   4      203.11      189.13      7.13 o 
  -3  -1   4      639.38      679.39     30.77 o 
  -2  -1   4       95.48       91.13      5.65 o 
  -1  -1   4      907.24      920.10     29.23 o 
   0  -1   4      451.55      535.54     17.23 o 
   1  -1   4        1.00        0.94      0.50 o 
   2  -1   4       47.52       53.27      2.51 o 
   3  -1   4      241.47      227.53      6.37 o 
   4  -1   4        7.21        5.61      0.78 o 
   5  -1   4       64.96       54.83      3.47 o 
   6  -1   4        0.36        0.05      1.20 o 
   7  -1   4        0.12        1.66      1.41 o 
   8  -1   4        9.50       18.87      3.88 o 
  -9   0   4        7.13       14.07      4.22 o 
  -8   0   4        7.97        7.64      3.09 o 
  -7   0   4        7.02        7.13      2.94 o 
  -6   0   4       10.53       16.01      2.94 o 
  -5   0   4       37.39       31.21      2.13 o 
  -4   0   4        3.05        2.25      0.77 o 
  -3   0   4      194.46      235.41      9.67 o 
  -2   0   4      941.48      968.38     31.04 o 
  -1   0   4      114.42      108.61      5.97 o 
   0   0   4     1120.96     1187.41     37.34 o 
   1   0   4     2277.46     2501.20     77.12 o 
   2   0   4       39.22       43.19      3.64 o 
   3   0   4      129.33      123.93      3.89 o 
   4   0   4      272.89      249.74      9.63 o 
   5   0   4       14.89       12.98      2.21 o 
   6   0   4       17.14       17.39      2.70 o 
   7   0   4       11.63       18.14      2.98 o 
   8   0   4        0.05        2.25      2.59 o 
  -9   1   4        3.81        4.54      3.11 o 
  -8   1   4        0.52        3.57      2.34 o 
  -7   1   4       81.65       63.16      5.50 o 
  -6   1   4       32.09       26.46      2.23 o 
  -5   1   4      204.09      239.27      9.32 o 
  -4   1   4       54.93       37.82      5.48 o 
  -3   1   4        0.56        1.43      0.76 o 
  -2   1   4     1303.94     1332.93     35.93 o 
  -1   1   4       60.70       37.69      6.06 o 
   0   1   4     1391.46     1555.03     48.77 o 
   1   1   4      194.37      160.12      8.34 o 
   2   1   4       99.99       91.36      3.69 o 
   3   1   4       17.59       21.44      2.21 o 
   4   1   4       94.69       91.74      4.88 o 
   5   1   4       88.34       80.39      4.83 o 
   6   1   4       29.28       27.84      3.24 o 
   7   1   4        0.70        1.88      1.65 o 
   8   1   4        9.56       17.70      5.86 o 
  -9   2   4        5.85        4.41      2.85 o 
  -8   2   4        5.90        3.02      2.38 o 
  -7   2   4        4.90        2.80      1.90 o 
  -6   2   4       52.91       45.65      3.19 o 
  -5   2   4       22.33       26.09      5.39 o 
  -4   2   4       21.41       30.54      4.17 o 
  -3   2   4       11.69       18.72      3.43 o 
  -2   2   4      685.70      648.11     34.71 o 
  -1   2   4      157.65      150.44      9.47 o 
   0   2   4     2967.82     2839.44    141.96 o 
   1   2   4     2083.69     2291.61    114.90 o 
   2   2   4      128.80      138.56      5.33 o 
   3   2   4       19.96       24.03      2.39 o 
   4   2   4      104.41      102.28      5.47 o 
   5   2   4       14.80       12.69      2.59 o 
   6   2   4        2.08        2.26      1.76 o 
   7   2   4        0.00        1.20      1.83 o 
  -9   3   4        3.21        1.59      2.24 o 
  -6   3   4        5.31        7.26      3.96 o 
  -5   3   4       52.71       71.35      8.13 o 
  -4   3   4       14.69       20.22      4.52 o 
  -3   3   4      223.87      210.25     14.24 o 
  -2   3   4      552.70      581.25     32.13 o 
  -1   3   4        2.64        5.77      2.07 o 
   0   3   4     1162.78     1359.94     69.57 o 
   1   3   4       13.37       24.80      2.87 o 
   2   3   4       15.51       12.57      2.42 o 
   3   3   4        0.43        1.47      1.20 o 
   4   3   4      127.19      115.54      6.17 o 
   5   3   4      131.25      129.13      7.98 o 
   6   3   4        1.36        1.09      1.76 o 
   7   3   4       28.70       30.96      3.73 o 
  -7   4   4        1.41        0.60      4.06 o 
  -6   4   4      193.67      260.93     21.04 o 
  -5   4   4        4.33        6.73      3.16 o 
  -4   4   4       43.32       50.82      6.42 o 
  -3   4   4      140.03      161.37     12.28 o 
  -2   4   4      193.34      196.47     13.49 o 
  -1   4   4      305.23      312.60     18.84 o 
   0   4   4      413.60      453.74     25.40 o 
   1   4   4      113.43      119.44      8.39 o 
   2   4   4       23.83       19.75      2.96 o 
   3   4   4       90.61       81.68      4.90 o 
   4   4   4       90.18       88.08      5.44 o 
   5   4   4        3.70        2.73      2.01 o 
   6   4   4       48.45       52.88      4.77 o 
  -8   5   4       31.21       52.00     12.39 o 
  -7   5   4        0.18        7.99      4.47 o 
  -6   5   4       28.09       44.87      9.55 o 
  -5   5   4        0.74        2.50      3.09 o 
  -4   5   4      169.60      189.05     15.30 o 
  -3   5   4       63.18       62.31      7.21 o 
  -2   5   4       39.33       20.75      4.60 o 
  -1   5   4      209.96      163.17     11.81 o 
   0   5   4        6.38        8.07      2.81 o 
   1   5   4       96.46      105.70      8.07 o 
   2   5   4       19.99       15.41      3.30 o 
   3   5   4        0.04        0.28      1.33 o 
   4   5   4       63.39       57.05      4.42 o 
   5   5   4       18.27       18.59      3.20 o 
   6   5   4        0.34        5.94      4.00 o 
  -8   6   4       60.68       82.62     12.64 o 
  -7   6   4        2.02       10.86      6.45 o 
  -6   6   4      144.21      155.31     16.07 o 
  -5   6   4      108.32      112.88     12.38 o 
  -4   6   4       43.55       52.22      7.63 o 
  -3   6   4       72.04       69.96      8.15 o 
  -2   6   4        0.77        0.86      2.52 o 
  -1   6   4      396.79      441.33     26.66 o 
   0   6   4      379.24      395.68     23.75 o 
   1   6   4      250.03      230.11     14.99 o 
   2   6   4       77.95       63.54      6.28 o 
   3   6   4      272.77      246.27     15.82 o 
   4   6   4       30.75       31.02      3.53 o 
   5   6   4        8.80       11.86      2.82 o 
  -8   7   4        0.09        6.35      5.65 o 
  -7   7   4        0.09        7.68      4.63 o 
  -6   7   4        1.79        0.04      3.47 o 
  -5   7   4      110.05       95.98     11.84 o 
  -4   7   4      457.07      436.40     30.05 o 
  -3   7   4        0.58        0.47      3.06 o 
  -2   7   4     1045.71     1053.29     58.84 o 
  -1   7   4      769.98      775.60     44.09 o 
   0   7   4       11.72       14.44      4.20 o 
   1   7   4       19.92       20.83      4.39 o 
   2   7   4        2.57        3.53      2.43 o 
   3   7   4        0.17        2.92      2.13 o 
   4   7   4        9.77       12.01      3.39 o 
  -7   8   4        0.00        0.00      4.35 o 
  -6   8   4       27.96       41.06     10.39 o 
  -5   8   4      227.15      220.04     20.12 o 
  -4   8   4       89.44       78.41     10.44 o 
  -3   8   4      111.61      109.91     11.78 o 
  -2   8   4       17.89       30.51      7.01 o 
  -1   8   4       53.05       51.26      6.64 o 
   0   8   4       73.48       71.21      7.57 o 
   1   8   4       37.58       33.58      4.79 o 
   2   8   4       15.76       18.65      4.25 o 
   3   8   4       49.54       45.13      5.41 o 
  -6   9   4        3.30       10.93      5.55 o 
  -5   9   4      152.53      140.84     15.72 o 
  -4   9   4       84.70       94.96     11.78 o 
  -3   9   4       16.49       18.67      6.23 o 
  -2   9   4       29.81       38.39      7.94 o 
  -1   9   4       13.23       19.44      5.42 o 
   0   9   4        6.09        5.00      2.79 o 
   1   9   4        0.69        4.34      2.22 o 
   2   9   4        6.28        8.72      2.97 o 
  -5  10   4       39.00       50.16     11.62 o 
  -4  10   4        2.47        3.01      4.25 o 
  -3  10   4        2.92        3.86      3.91 o 
  -2  10   4        4.24       12.05      4.60 o 
  -1  10   4       60.31       60.54      7.81 o 
   1 -12   5       36.70       36.30      6.06 o 
   2 -12   5        0.08        0.00      2.41 o 
   3 -12   5       46.49       39.47      4.50 o 
   4 -12   5       75.71       59.27      5.27 o 
  -1 -11   5        8.39        8.70      3.31 o 
   0 -11   5       44.08       38.86      5.09 o 
   1 -11   5        5.98        9.97      3.60 o 
   2 -11   5        4.47        7.26      2.43 o 
   3 -11   5        0.37        2.51      1.79 o 
   4 -11   5        0.01        2.30      1.68 o 
   5 -11   5        1.47        4.86      1.73 o 
   6 -11   5        0.11        6.81      3.71 o 
  -3 -10   5        0.58        7.84      3.15 o 
  -1 -10   5        6.63        6.69      3.13 o 
   0 -10   5       65.29       52.74      5.80 o 
   1 -10   5       65.35       63.63      4.68 o 
   2 -10   5       36.33       41.28      4.15 o 
   3 -10   5      329.26      296.45     13.21 o 
   4 -10   5      127.94      103.74      6.71 o 
   5 -10   5        0.96        4.09      1.72 o 
   6 -10   5        8.18       10.85      2.88 o 
  -4  -9   5       28.13       31.80      5.87 o 
  -3  -9   5        0.51        3.83      2.03 o 
  -2  -9   5       38.11       39.08      3.53 o 
  -1  -9   5       96.43       87.61      5.00 o 
   0  -9   5       38.44       50.98      5.47 o 
   1  -9   5       96.35       91.52      5.59 o 
   2  -9   5       23.97       24.59      3.13 o 
   3  -9   5       52.68       60.63      4.66 o 
   4  -9   5       62.37       56.57      4.67 o 
   5  -9   5       11.39       14.60      3.83 o 
   6  -9   5        8.94       13.10      3.19 o 
   7  -9   5       82.18       76.65      5.13 o 
   8  -9   5       17.17       22.08      5.07 o 
  -5  -8   5        6.20        6.73      2.63 o 
  -4  -8   5        0.59        1.79      1.60 o 
  -3  -8   5       61.64       51.00      5.68 o 
  -2  -8   5      160.26      138.07      6.53 o 
  -1  -8   5        8.58       10.25      2.13 o 
   0  -8   5      765.94      726.38     19.47 o 
   1  -8   5      112.76      121.08      6.34 o 
   3  -8   5      166.69      140.43      7.44 o 
   4  -8   5       51.79       36.55      3.46 o 
   5  -8   5       35.12       37.41      3.37 o 
   6  -8   5        4.07        3.77      1.87 o 
   7  -8   5        4.33        9.51      3.11 o 
   8  -8   5        7.23        8.71      3.30 o 
  -6  -7   5       16.33       14.08      4.03 o 
  -5  -7   5        2.84        6.71      2.76 o 
  -4  -7   5       47.17       48.22      5.65 o 
  -3  -7   5       49.26       44.82      3.48 o 
  -2  -7   5       12.56       13.61      4.78 o 
  -1  -7   5      266.92      263.88      9.71 o 
   0  -7   5       27.92       31.83      2.11 o 
   1  -7   5       24.18       21.78      5.33 o 
   2  -7   5        6.69        6.13      1.88 o 
   3  -7   5       11.15       13.84      2.71 o 
   4  -7   5      274.57      257.43     10.39 o 
   5  -7   5      136.05       86.66      4.93 o 
   6  -7   5       42.10       46.65      4.15 o 
   7  -7   5      115.92      101.29     14.08 o 
   8  -7   5        9.92       15.26      3.87 o 
  -6  -6   5       15.84       16.11      4.22 o 
  -5  -6   5       45.67       45.15      6.76 o 
  -4  -6   5        0.24        0.35      1.31 o 
  -3  -6   5      223.73      160.36     26.76 o 
  -2  -6   5       96.20       94.44      4.77 o 
  -1  -6   5        3.46        3.77      0.87 o 
   0  -6   5      364.64      369.96     10.49 o 
   1  -6   5        0.41        3.26      0.75 o 
   2  -6   5      115.07      104.98      5.00 o 
   3  -6   5      262.38      257.01      9.94 o 
   5  -6   5       17.51       10.94      2.07 o 
   6  -6   5       57.56       37.32      3.06 o 
   7  -6   5        7.40        5.10      2.77 o 
   8  -6   5        0.15        2.37      1.85 o 
  -7  -5   5       16.29       13.73      3.92 o 
  -6  -5   5        2.50        1.63      1.70 o 
  -5  -5   5        2.81        6.44      2.81 o 
  -4  -5   5       37.63       36.18      3.00 o 
  -3  -5   5       12.72       19.48      4.36 o 
  -2  -5   5       42.16       33.60      2.58 o 
  -1  -5   5       34.32       36.01      1.89 o 
   0  -5   5      180.18      165.46      5.30 o 
   1  -5   5       20.10       18.23      1.21 o 
   2  -5   5       10.87        9.67      0.75 o 
   3  -5   5        5.81        7.12      1.51 o 
   4  -5   5       29.48       20.76      3.79 o 
   5  -5   5        6.94        7.31      1.65 o 
   6  -5   5       15.05       24.55      1.82 o 
   7  -5   5        0.79        4.12      2.26 o 
   8  -5   5        0.93        5.24      2.27 o 
   9  -5   5        0.52        5.09      2.26 o 
  -7  -4   5        2.85        5.90      2.96 o 
  -6  -4   5        0.01        1.95      2.04 o 
  -5  -4   5       15.99       19.89      4.52 o 
  -4  -4   5       87.34       86.07      4.81 o 
  -3  -4   5      119.75      115.14      5.18 o 
  -2  -4   5      125.75      114.14      4.95 o 
  -1  -4   5        9.64       14.59      2.47 o 
   0  -4   5        3.39        3.68      0.89 o 
   1  -4   5      195.11      211.65     12.72 o 
   2  -4   5        8.51        9.79      1.43 o 
   3  -4   5      149.57      151.98      6.22 o 
   4  -4   5      111.76      109.13      5.03 o 
   5  -4   5       67.32       62.44      4.37 o 
   6  -4   5       45.75       31.35      4.15 o 
   7  -4   5        0.99        0.34      1.55 o 
   8  -4   5        0.19        1.46      1.79 o 
   9  -4   5        5.96       12.33      3.31 o 
  -8  -3   5       10.75       12.76      4.00 o 
  -7  -3   5        8.83       12.29      4.08 o 
  -6  -3   5       32.68       31.16      5.84 o 
  -5  -3   5      141.82      124.30      5.81 o 
  -4  -3   5        1.80        1.69      0.92 o 
  -3  -3   5      826.61      875.59     36.60 o 
  -2  -3   5     1617.95     1854.60     74.39 o 
  -1  -3   5       53.93       58.86      4.21 o 
   0  -3   5       57.22       53.78      2.62 o 
   1  -3   5       32.21       41.12      2.30 o 
   2  -3   5       48.86       50.46      2.74 o 
   3  -3   5       75.44       53.76      6.17 o 
   4  -3   5      209.48      209.58      7.98 o 
   5  -3   5        8.79        7.67      1.11 o 
   6  -3   5       19.29       22.67      4.06 o 
   7  -3   5        2.64        1.83      1.92 o 
   8  -3   5        0.08        4.22      2.09 o 
   9  -3   5        0.48        5.39      2.29 o 
  -8  -2   5        1.07        1.83      2.31 o 
  -7  -2   5        1.79        1.93      2.09 o 
  -6  -2   5       70.40       55.55      6.24 o 
  -5  -2   5      238.77      196.93      8.50 o 
  -4  -2   5       72.27       81.08      5.53 o 
  -3  -2   5      325.71      306.08     14.51 o 
  -2  -2   5        0.23        0.84      0.92 o 
  -1  -2   5        5.08        2.33      0.41 o 
   0  -2   5      252.45      250.27      8.70 o 
   1  -2   5      571.70      598.83     20.59 o 
   2  -2   5      151.00      184.57      6.87 o 
   3  -2   5      495.01      453.44     15.24 o 
   4  -2   5       60.67       54.63      3.02 o 
   5  -2   5       85.57       75.69      4.12 o 
   6  -2   5       63.28       63.93      3.96 o 
   7  -2   5        1.44        1.39      1.90 o 
   8  -2   5        4.80       10.88      3.02 o 
  -8  -1   5        8.29       15.72      4.59 o 
  -7  -1   5       14.51       15.31      4.37 o 
  -6  -1   5        7.30        5.22      2.04 o 
  -5  -1   5      102.04       92.15      6.28 o 
  -4  -1   5      162.95      138.24      8.08 o 
  -3  -1   5      633.14      714.44     23.39 o 
  -2  -1   5      981.59     1050.30     77.90 o 
  -1  -1   5      191.56      217.69     13.51 o 
   0  -1   5      158.78      154.04      5.76 o 
   1  -1   5      276.96      278.27      9.63 o 
   2  -1   5      221.31      235.61      8.29 o 
   3  -1   5      233.48      217.63      7.87 o 
   4  -1   5       72.38       60.40      2.50 o 
   5  -1   5       68.83       61.04      8.04 o 
   6  -1   5       10.23       12.87      2.45 o 
   7  -1   5       22.96       23.80      3.35 o 
   8  -1   5        8.91       13.61      3.39 o 
  -8   0   5       17.94       20.24      5.28 o 
  -7   0   5        1.78        1.13      1.95 o 
  -5   0   5       29.52       33.24      3.57 o 
  -4   0   5       13.67       14.77      1.69 o 
  -3   0   5       10.23       14.60      1.47 o 
  -2   0   5        0.11        0.58      0.46 o 
  -1   0   5      119.40      157.16      6.03 o 
   0   0   5      343.75      356.87     12.16 o 
   1   0   5     1315.26     1498.52     46.85 o 
   2   0   5       81.68       55.96      2.66 o 
   3   0   5      228.06      221.92      8.34 o 
   4   0   5       35.82       38.11      3.85 o 
   5   0   5        5.02        3.58      1.66 o 
   6   0   5       14.47       17.56      2.84 o 
   7   0   5       10.32       11.67      2.66 o 
   8   0   5        1.23        4.50      2.26 o 
  -9   1   5        0.10        1.61      2.41 o 
  -8   1   5        1.78        3.34      2.39 o 
  -7   1   5        6.97        7.71      2.62 o 
  -6   1   5       25.36       18.92      3.53 o 
  -5   1   5       28.06       27.27      5.41 o 
  -4   1   5      110.31      102.84     14.12 o 
  -3   1   5      160.07      140.17     10.67 o 
  -2   1   5       84.30      108.64      5.66 o 
  -1   1   5       25.21       21.92      1.74 o 
   0   1   5      648.15      778.47     28.43 o 
   1   1   5      247.84      278.86      9.82 o 
   2   1   5        8.68        8.13      1.10 o 
   3   1   5       71.99       63.19      4.66 o 
   4   1   5      212.50      191.91      8.26 o 
   5   1   5      164.36      150.61      7.37 o 
   6   1   5        1.15        0.00      1.62 o 
   7   1   5       32.62       34.13      3.72 o 
   8   1   5        5.23        9.54      2.23 o 
  -9   2   5        5.81        5.86      3.05 o 
  -7   2   5        0.94        3.31      2.26 o 
  -6   2   5       29.93       33.09      6.85 o 
  -5   2   5       23.27       20.89      5.62 o 
  -4   2   5        0.22        1.65      1.45 o 
  -3   2   5       15.03       13.85      2.92 o 
  -2   2   5       24.60       26.59      3.14 o 
  -1   2   5      951.00      770.52     40.31 o 
   0   2   5     1364.76     1584.14     50.31 o 
   1   2   5       13.65       14.79      1.41 o 
   2   2   5       47.35       39.02      2.25 o 
   3   2   5        3.01        3.55      1.85 o 
   4   2   5       48.75       46.41      3.48 o 
   5   2   5       38.43       35.33      3.65 o 
   6   2   5        5.14        4.03      2.06 o 
   7   2   5        9.50       12.32      2.80 o 
  -9   3   5        0.05        2.12      2.45 o 
  -8   3   5        3.53        7.13      2.94 o 
  -7   3   5       37.11       33.68      5.43 o 
  -6   3   5       78.87       53.72      7.56 o 
  -5   3   5       35.19       35.29      5.33 o 
  -4   3   5        0.85        1.26      1.60 o 
  -3   3   5      198.45      185.83     12.96 o 
  -2   3   5       78.01       71.40      6.26 o 
  -1   3   5        0.24        0.98      1.16 o 
   0   3   5       65.95       56.69      4.92 o 
   1   3   5        1.68        0.63      1.21 o 
   2   3   5       21.61       22.31      1.74 o 
   3   3   5      125.21      106.57      7.89 o 
   4   3   5       45.85       48.61      4.06 o 
   5   3   5        4.15        5.36      2.06 o 
   6   3   5       15.93       23.34      4.68 o 
   7   3   5        0.02        5.75      2.70 o 
  -8   4   5        7.74        7.98      3.21 o 
  -7   4   5        2.84        7.50      4.63 o 
  -6   4   5       24.54       41.91      7.02 o 
  -5   4   5       40.91       46.80      6.91 o 
  -4   4   5       36.39       37.66      5.37 o 
  -3   4   5       35.00       28.11      4.27 o 
  -2   4   5        5.10        6.50      2.60 o 
  -1   4   5      310.35      280.67     17.31 o 
   0   4   5      455.50      260.41     15.93 o 
   1   4   5       22.03       21.69      3.25 o 
   2   4   5        3.39        1.65      1.83 o 
   3   4   5       71.53       66.71      6.01 o 
   4   4   5        8.86        8.37      2.39 o 
   5   4   5       87.13       89.25      5.82 o 
   6   4   5        4.67        7.50      2.99 o 
  -7   5   5        2.80        5.31      4.26 o 
  -6   5   5      291.84      349.63     26.34 o 
  -5   5   5      112.62      114.32     11.86 o 
  -4   5   5      110.08      120.23     11.47 o 
  -3   5   5       11.49       19.22      5.02 o 
  -2   5   5      575.21      627.83     36.03 o 
  -1   5   5      312.12      315.14     19.70 o 
   0   5   5      188.16      195.39     13.22 o 
   1   5   5      271.68      255.34     15.97 o 
   2   5   5       63.82       57.22      5.71 o 
   3   5   5      173.84      137.85     10.11 o 
   4   5   5       42.98       48.19      5.48 o 
   5   5   5        0.33        3.29      1.71 o 
  -8   6   5        0.81        5.80      5.10 o 
  -7   6   5        9.66       26.24      8.36 o 
  -6   6   5       91.27      105.82     12.76 o 
  -5   6   5      182.15      188.40     17.04 o 
  -4   6   5       67.75       56.72      8.17 o 
  -3   6   5       40.72       39.14      6.38 o 
  -2   6   5       57.63       44.38      6.43 o 
  -1   6   5      158.58      143.36     11.56 o 
   0   6   5       28.04       29.75      5.22 o 
   1   6   5       29.82       28.76      4.16 o 
   2   6   5       20.65       16.51      3.78 o 
   3   6   5       66.79       63.54      6.33 o 
   4   6   5        0.25        2.24      1.95 o 
  -7   7   5        2.53       14.46      6.50 o 
  -6   7   5       25.11       35.73      9.28 o 
  -5   7   5       87.05       89.21     11.46 o 
  -4   7   5       53.55       51.05      8.17 o 
  -3   7   5      245.94      228.01     18.12 o 
  -2   7   5      264.36      236.43     17.73 o 
  -1   7   5        7.57        9.01      4.06 o 
   0   7   5       31.05       29.61      4.66 o 
   1   7   5       60.26       51.63      5.89 o 
   2   7   5        6.61        9.29      3.02 o 
   3   7   5        3.81        5.92      2.39 o 
   4   7   5       27.39       35.37      4.71 o 
  -7   8   5       23.04       43.17     11.28 o 
  -6   8   5       61.62       65.63     10.55 o 
  -5   8   5       14.45       18.10      6.82 o 
  -4   8   5        0.46        0.30      3.06 o 
  -3   8   5        0.12        2.18      3.02 o 
  -2   8   5       18.09       26.62      6.49 o 
  -1   8   5       19.73       21.72      5.58 o 
   0   8   5        3.46        6.72      2.87 o 
   1   8   5        2.01        3.49      1.99 o 
   2   8   5        3.68        7.63      2.85 o 
  -6   9   5       14.10       28.70      8.75 o 
  -5   9   5       38.00       51.59     11.27 o 
  -4   9   5       15.88       18.40      6.79 o 
  -3   9   5       39.75       48.95      9.52 o 
  -2   9   5       39.61       35.18      7.61 o 
  -1   9   5       19.69       23.15      5.86 o 
   0   9   5        2.20        6.54      2.97 o 
   1   9   5        3.45        7.16      2.84 o 
   1 -12   6        8.38       10.88      3.96 o 
   2 -12   6        8.69        5.86      3.34 o 
   3 -12   6       45.34       44.07      4.56 o 
   4 -12   6       30.21       35.40      4.92 o 
  -1 -11   6       28.19       28.50      5.09 o 
   0 -11   6        5.11        7.41      3.19 o 
   1 -11   6       21.97       17.66      4.41 o 
   2 -11   6       23.38       27.40      5.21 o 
   3 -11   6       17.24       16.95      3.30 o 
   4 -11   6       37.21       41.52      5.79 o 
   5 -11   6       20.71       28.14      4.10 o 
   6 -11   6       35.51       47.15      4.70 o 
  -3 -10   6        7.46       12.77      3.47 o 
  -2 -10   6        0.01        1.17      2.41 o 
  -1 -10   6        0.02        2.72      2.57 o 
   0 -10   6       26.41       28.45      5.10 o 
   1 -10   6        2.94        4.64      2.91 o 
   2 -10   6      198.50      179.85      9.10 o 
   3 -10   6      101.92       89.93      6.10 o 
   4 -10   6        6.19       12.05      2.74 o 
   5 -10   6        0.21        1.65      1.58 o 
   6 -10   6        0.25        7.83      2.61 o 
   7 -10   6        0.05        7.06      4.45 o 
  -4  -9   6        6.20       11.02      3.34 o 
  -3  -9   6        0.67        6.52      2.52 o 
  -2  -9   6       73.19       73.30      4.69 o 
  -1  -9   6       93.53       87.37      7.22 o 
   0  -9   6        1.84        1.54      2.76 o 
   1  -9   6       91.75       76.72      5.01 o 
   2  -9   6       13.27       20.06      3.30 o 
   3  -9   6      189.59      172.80      8.79 o 
   4  -9   6       75.10       69.90      7.85 o 
   5  -9   6        6.50       13.95      2.76 o 
   6  -9   6       63.78       66.82     11.94 o 
   7  -9   6       95.19       86.17     13.93 o 
  -5  -8   6        0.14        2.86      1.87 o 
  -4  -8   6       30.39       27.45      5.50 o 
  -3  -8   6       15.32       21.42      4.21 o 
  -2  -8   6        9.61       11.92      2.36 o 
  -1  -8   6      167.68      159.32      7.01 o 
   0  -8   6      214.60      186.83     11.19 o 
   1  -8   6        2.26        1.40      1.21 o 
   2  -8   6      294.90      238.18     31.91 o 
   3  -8   6      406.12      361.81     18.46 o 
   4  -8   6      148.39      144.87      7.13 o 
   5  -8   6       12.90        9.31      2.34 o 
   6  -8   6        9.64       13.04      3.19 o 
   7  -8   6        0.02        5.07      3.45 o 
   8  -8   6        4.37        8.21      2.97 o 
  -5  -7   6       25.22       29.68      5.86 o 
  -4  -7   6       22.50       26.13      5.12 o 
  -3  -7   6       42.53       41.58      3.46 o 
  -2  -7   6      252.95      239.23      9.35 o 
  -1  -7   6      252.49      253.60      9.50 o 
   0  -7   6        7.13        7.04      1.20 o 
   1  -7   6       11.74       12.02      3.03 o 
   2  -7   6      131.73      113.25      7.85 o 
   3  -7   6       22.57       13.74      2.24 o 
   4  -7   6        0.09        0.24      1.34 o 
   5  -7   6        2.53        2.04      1.39 o 
   6  -7   6       47.35       51.79      6.01 o 
   7  -7   6       69.67       69.84      6.93 o 
   8  -7   6        1.84        4.64      2.52 o 
  -6  -6   6       15.49       15.97      4.23 o 
  -5  -6   6        0.00        1.78      1.69 o 
  -4  -6   6        0.65        2.67      1.42 o 
  -3  -6   6      174.59      161.62      7.13 o 
  -2  -6   6       97.64       80.51     13.31 o 
  -1  -6   6       80.44       77.24      4.52 o 
   0  -6   6       99.08      100.33      4.69 o 
   1  -6   6        6.11        9.01      3.20 o 
   3  -6   6      191.25      165.89      7.18 o 
   4  -6   6       10.80       13.20      2.11 o 
   5  -6   6        5.09        5.85      1.80 o 
   6  -6   6       30.77       29.79      2.76 o 
   7  -6   6        0.18        2.62      2.18 o 
   8  -6   6        0.05        0.92      1.74 o 
  -7  -5   6        5.00        6.68      2.77 o 
  -6  -5   6        0.79        3.48      2.23 o 
  -5  -5   6      111.62      117.14      9.55 o 
  -4  -5   6       26.91       31.00      3.08 o 
  -3  -5   6       52.09       40.97     10.83 o 
  -2  -5   6       78.85       86.38      4.40 o 
  -1  -5   6       10.34       11.75      1.75 o 
   0  -5   6       77.61       76.63      6.19 o 
   1  -5   6       15.25       17.59      1.73 o 
   2  -5   6        9.55       10.51      1.62 o 
   3  -5   6        0.60        0.95      0.98 o 
   4  -5   6        4.99        3.94      2.19 o 
   5  -5   6        0.96        1.69      1.27 o 
   6  -5   6        2.13        1.80      1.97 o 
   7  -5   6        3.50        6.60      2.87 o 
   8  -5   6        0.72        2.87      1.85 o 
  -7  -4   6        0.84        5.19      2.68 o 
  -6  -4   6        1.05        3.63      2.13 o 
  -5  -4   6      113.66       93.43      5.16 o 
  -3  -4   6      195.26      208.00     11.07 o 
  -2  -4   6      114.45      108.78      6.79 o 
  -1  -4   6       20.33       20.50      2.08 o 
   0  -4   6       53.67       67.04      3.23 o 
   1  -4   6      111.66      109.66      4.77 o 
   2  -4   6       44.81       52.29      3.00 o 
   3  -4   6        2.57        2.08      1.17 o 
   4  -4   6       21.55       15.96      4.51 o 
   5  -4   6        2.68        3.32      1.38 o 
   6  -4   6       32.85       28.03      3.92 o 
   7  -4   6        0.86        3.91      2.47 o 
   8  -4   6        1.80        5.66      2.41 o 
  -8  -3   6        4.88        9.99      3.79 o 
  -7  -3   6        5.06        5.42      2.76 o 
  -6  -3   6        0.48        0.81      1.63 o 
  -5  -3   6        0.22        0.28      0.95 o 
  -4  -3   6      157.95      150.23      8.75 o 
  -3  -3   6      240.08      244.59     12.40 o 
  -2  -3   6      517.13      565.96     24.79 o 
  -1  -3   6       25.53       26.71      2.86 o 
   0  -3   6      276.41      275.15     13.46 o 
   1  -3   6      314.52      327.04     11.39 o 
   2  -3   6     1062.38     1204.12     38.39 o 
   3  -3   6       95.25       98.62      4.57 o 
   5  -3   6        9.06        7.52      2.71 o 
   6  -3   6       37.53       25.12      3.77 o 
   7  -3   6       11.27       16.98      3.89 o 
   8  -3   6        0.33        3.64      2.13 o 
  -8  -2   6        1.01        2.80      2.55 o 
  -7  -2   6       14.63       12.89      4.13 o 
  -6  -2   6       28.68       25.14      2.76 o 
  -5  -2   6        0.00        0.00      1.20 o 
  -4  -2   6      183.78      196.13     10.76 o 
  -3  -2   6       91.21       82.64      5.75 o 
  -2  -2   6       19.09       20.62      2.55 o 
  -1  -2   6      155.51      191.16      7.04 o 
   0  -2   6      173.95      209.30      7.63 o 
   1  -2   6       25.06       25.21      2.74 o 
   2  -2   6       33.60       22.10      1.76 o 
   3  -2   6       26.91       20.28      1.88 o 
   4  -2   6        6.34        7.50      1.54 o 
   5  -2   6       88.01       78.51      6.68 o 
   6  -2   6        9.51       12.58      3.31 o 
   7  -2   6        0.48        0.00      1.55 o 
   8  -2   6        0.28        4.89      2.12 o 
  -8  -1   6        6.66       12.34      4.26 o 
  -7  -1   6        4.01        4.39      2.61 o 
  -6  -1   6        4.42        5.41      2.27 o 
  -5  -1   6       43.51       42.63      4.27 o 
  -4  -1   6        2.78        1.51      1.34 o 
  -3  -1   6       36.76       40.50      2.86 o 
  -2  -1   6      895.93     1020.58     32.77 o 
  -1  -1   6      393.13      404.54     13.78 o 
   0  -1   6        3.37        2.45      0.83 o 
   1  -1   6      817.90      865.04     27.80 o 
   2  -1   6      605.56      636.77     20.87 o 
   3  -1   6      292.85      318.19     11.16 o 
   4  -1   6      312.87      264.09     15.70 o 
   5  -1   6        7.57        7.85      2.90 o 
   6  -1   6       46.42       42.42      3.55 o 
   7  -1   6       19.03       16.73      3.95 o 
   8  -1   6        0.24        5.07      1.98 o 
  -8   0   6        0.98        2.00      2.38 o 
  -7   0   6       18.72       23.39      4.01 o 
  -6   0   6      200.54      156.29      9.91 o 
  -5   0   6        3.21        1.81      1.68 o 
  -4   0   6      111.95      124.28      8.03 o 
  -3   0   6       52.28       37.76      2.41 o 
  -2   0   6       26.62       24.51      2.56 o 
  -1   0   6      535.09      505.92     18.16 o 
   0   0   6     2250.28     2452.26     76.34 o 
   1   0   6       90.12      114.85      4.81 o 
   2   0   6      847.28      848.28     27.29 o 
   3   0   6      197.68      177.63      6.69 o 
   4   0   6        4.86        3.71      2.16 o 
   5   0   6       31.49       30.26      3.15 o 
   6   0   6        2.14        2.46      1.77 o 
   7   0   6        0.16        1.47      1.60 o 
   8   0   6        3.89        7.69      2.47 o 
  -7   1   6       10.53       12.81      3.42 o 
  -6   1   6        0.25        3.23      1.94 o 
  -5   1   6      279.38      221.17     12.74 o 
  -3   1   6       38.67       32.57      2.89 o 
  -2   1   6      687.14      658.29     22.23 o 
  -1   1   6     2262.00     2546.10     80.03 o 
   0   1   6        0.41        2.08      1.78 o 
   1   1   6      292.15      292.76     10.50 o 
   2   1   6       69.22       79.01      3.68 o 
   3   1   6      183.41      154.46     10.11 o 
   4   1   6       91.08       78.94      6.69 o 
   5   1   6        0.37        2.17      1.76 o 
   6   1   6       53.92       51.89      4.18 o 
   7   1   6        3.86        6.85      2.85 o 
  -8   2   6       18.14       17.14      4.12 o 
  -7   2   6        1.13        1.05      1.89 o 
  -6   2   6       47.92       42.79      5.05 o 
  -5   2   6        4.56        4.59      1.69 o 
  -4   2   6       22.21       19.95      2.45 o 
  -3   2   6        1.01        0.77      0.80 o 
  -2   2   6       17.37       15.15      1.87 o 
  -1   2   6       18.50       14.42      1.93 o 
   0   2   6      580.33      652.27     22.07 o 
   1   2   6      100.53      126.70      9.94 o 
   2   2   6      185.74      186.14      9.28 o 
   3   2   6      141.94      142.29      9.77 o 
   4   2   6        0.30        1.47      2.18 o 
   5   2   6      150.60      149.67      7.70 o 
   6   2   6        8.37        9.99      2.59 o 
   7   2   6        6.74       13.05      2.86 o 
  -8   3   6        7.41       14.19      3.77 o 
  -7   3   6        5.87       10.69      3.68 o 
  -6   3   6      128.28      114.96      9.18 o 
  -5   3   6      495.55      510.23     31.27 o 
  -4   3   6       13.73       17.10      3.88 o 
  -3   3   6       14.64       15.30      3.45 o 
  -2   3   6        3.39        4.16      2.08 o 
  -1   3   6       30.58       31.57      3.74 o 
   0   3   6      266.12      277.10     16.35 o 
   1   3   6      124.95      122.15      7.47 o 
   2   3   6      130.02      115.16      8.32 o 
   3   3   6      107.26       85.28      6.97 o 
   4   3   6       46.36       41.14      4.90 o 
   5   3   6        4.12        3.89      2.57 o 
   6   3   6        3.83        8.49      2.96 o 
  -8   4   6        0.00        4.71      2.63 o 
  -7   4   6       22.96       24.19      5.39 o 
  -6   4   6       15.05       17.22      5.72 o 
  -5   4   6        0.08        0.00      2.31 o 
  -4   4   6      104.67       95.85      9.35 o 
  -3   4   6        4.99        5.82      2.94 o 
  -2   4   6      163.54      120.14      9.62 o 
  -1   4   6      439.86      388.51     22.81 o 
   0   4   6      380.03      354.21     20.72 o 
   1   4   6      153.40      134.45      9.58 o 
   2   4   6       42.82       40.69      4.63 o 
   3   4   6       52.07       56.00      5.62 o 
   4   4   6        3.27        4.20      2.61 o 
   5   4   6        5.55        6.76      2.81 o 
   6   4   6        2.76        8.10      2.61 o 
  -6   5   6      219.84      226.86     19.35 o 
  -5   5   6      209.64      208.04     17.38 o 
  -4   5   6       47.42       45.08      6.69 o 
  -3   5   6      612.25      605.94     35.82 o 
  -2   5   6      478.67      378.72     23.61 o 
  -1   5   6       77.27       68.33      6.96 o 
   0   5   6      418.97      422.23     24.77 o 
   1   5   6       64.20       71.04      6.69 o 
   2   5   6       33.25       36.55      4.63 o 
   3   5   6       67.35       47.50      5.22 o 
   4   5   6       24.74       29.85      4.27 o 
   5   5   6        0.45        2.55      1.94 o 
  -7   6   6       66.44       80.02     11.37 o 
  -6   6   6       40.08       52.57      8.76 o 
  -5   6   6        2.54       10.35      5.37 o 
  -4   6   6      250.59      231.81     18.46 o 
  -3   6   6      108.06      134.74     12.38 o 
  -2   6   6      266.92      227.38     16.60 o 
  -1   6   6      178.31      168.83     13.02 o 
   0   6   6       20.95       21.07      4.60 o 
   1   6   6      113.99      105.76      9.01 o 
   2   6   6        7.10        8.19      2.91 o 
   3   6   6       18.16       19.78      4.11 o 
   4   6   6        3.05        7.47      2.65 o 
  -7   7   6        8.81       15.64      6.44 o 
  -6   7   6       55.48       67.73     10.27 o 
  -5   7   6       22.48       30.53      7.98 o 
  -4   7   6       19.60       33.72      7.99 o 
  -3   7   6       66.21       60.05      8.09 o 
  -2   7   6      106.22       86.41      9.36 o 
  -1   7   6        4.28        6.44      3.39 o 
   0   7   6       37.83       34.37      5.08 o 
   1   7   6       65.04       68.25      7.05 o 
   2   7   6        2.50        6.60      2.74 o 
   3   7   6       29.47       23.08      3.76 o 
  -6   8   6       47.36       62.64     10.36 o 
  -5   8   6        0.01        4.56      3.71 o 
  -4   8   6       14.77       16.41      6.10 o 
  -3   8   6        5.62        3.81      3.37 o 
  -2   8   6       38.38       39.65      6.34 o 
  -1   8   6        7.68       13.62      4.70 o 
   0   8   6        0.06        2.09      2.32 o 
   1   8   6       20.21       26.72      5.24 o 
   2   8   6       19.38       23.05      4.84 o 
  -4   9   6        0.35        1.50      4.45 o 
  -3   9   6       56.22       59.34      8.51 o 
  -2   9   6       55.76       48.65      7.39 o 
  -1   9   6        4.00        5.17      3.15 o 
   2 -12   7       21.03       20.73      4.94 o 
   3 -12   7       16.57       15.77      4.51 o 
  -1 -11   7        8.75        8.70      3.66 o 
   0 -11   7        2.48        3.67      3.01 o 
   1 -11   7       52.36       44.62      5.73 o 
   2 -11   7        0.78        2.84      3.00 o 
   3 -11   7       31.99       32.52      5.84 o 
   4 -11   7       13.17       16.69      4.31 o 
   5 -11   7       31.26       49.40      4.67 o 
  -2 -10   7       22.96       23.57      4.69 o 
  -1 -10   7       23.37       23.63      4.81 o 
   0 -10   7        2.35        5.34      3.08 o 
   1 -10   7       83.28       75.30      7.03 o 
   2 -10   7      106.41       95.32      8.08 o 
   3 -10   7        9.26       11.14      2.54 o 
   4 -10   7        0.77        1.54      1.61 o 
   5 -10   7        2.32       10.02      2.81 o 
   6 -10   7        0.59        3.88      2.00 o 
  -4  -9   7        0.92        5.48      2.47 o 
  -3  -9   7       36.87       39.39      5.02 o 
  -2  -9   7       97.96       81.96      5.01 o 
  -1  -9   7       56.25       51.70      5.52 o 
   0  -9   7       10.26       13.27      3.95 o 
   1  -9   7        6.58        5.46      3.26 o 
   2  -9   7      139.19      126.59      6.94 o 
   3  -9   7      100.03       77.59      5.38 o 
   4  -9   7        7.56       15.07      2.79 o 
   5  -9   7       87.83       71.97      4.83 o 
   6  -9   7       50.60       48.89      5.51 o 
   7  -9   7       38.13       49.88      7.94 o 
  -4  -8   7        9.51       13.27      3.74 o 
  -3  -8   7        3.49        4.34      1.76 o 
  -2  -8   7       20.31       18.52      2.86 o 
  -1  -8   7       42.62       35.74      3.19 o 
   0  -8   7        1.37        3.37      2.95 o 
   1  -8   7      344.72      303.10     15.97 o 
   2  -8   7      464.64      406.92     31.62 o 
   3  -8   7      272.67      219.80     13.14 o 
   4  -8   7        0.08        0.00      1.31 o 
   5  -8   7       37.87       28.52      3.12 o 
   6  -8   7       12.09       14.55      2.53 o 
   7  -8   7        4.35       10.63      5.47 o 
  -5  -7   7        7.27        9.63      3.34 o 
  -4  -7   7        1.09        2.75      1.60 o 
  -3  -7   7      115.50      114.36      5.95 o 
  -2  -7   7      181.12      187.28      7.95 o 
  -1  -7   7       20.46       22.59      2.66 o 
   0  -7   7       17.72       20.40      2.39 o 
   1  -7   7       36.66       32.11      3.02 o 
   2  -7   7        4.21        6.43      1.67 o 
   3  -7   7        9.57       12.50      2.21 o 
   4  -7   7        1.27        0.58      1.26 o 
   5  -7   7        0.59        4.98      1.72 o 
   6  -7   7       22.18       26.71      2.87 o 
   7  -7   7       29.82       31.81      4.54 o 
   8  -7   7        0.17        4.49      2.57 o 
  -6  -6   7        0.02        1.51      1.85 o 
  -5  -6   7        3.86        4.60      2.51 o 
  -4  -6   7       17.42       17.43      4.54 o 
  -3  -6   7       39.73       40.75      3.37 o 
  -2  -6   7       18.80       18.64      2.51 o 
  -1  -6   7       76.16       68.58      3.96 o 
   0  -6   7       14.63       13.72      1.89 o 
   1  -6   7       31.68       31.77      2.50 o 
   2  -6   7       17.23       15.77      1.91 o 
   3  -6   7       71.99       63.02      3.82 o 
   4  -6   7        4.00        3.22      1.48 o 
   5  -6   7        0.58        2.78      1.48 o 
   6  -6   7        9.35       10.66      2.11 o 
   7  -6   7        0.67        0.78      1.80 o 
   8  -6   7        1.84        3.19      2.41 o 
  -6  -5   7       22.50       32.43      6.18 o 
  -5  -5   7        1.78        1.45      1.30 o 
  -4  -5   7        3.17        6.28      1.64 o 
  -3  -5   7      232.33      226.90      8.97 o 
  -2  -5   7      155.39      141.81      8.61 o 
  -1  -5   7       15.91       14.80      3.06 o 
   0  -5   7        0.35        0.19      0.72 o 
   1  -5   7        2.23        3.90      1.09 o 
   2  -5   7       19.49       26.86      2.36 o 
   3  -5   7        0.28        0.00      0.97 o 
   4  -5   7      126.92      107.56      5.36 o 
   5  -5   7       14.75        9.28      2.03 o 
   6  -5   7       33.73       27.43      4.11 o 
   7  -5   7       12.13       11.91      3.52 o 
   8  -5   7        0.55        2.10      2.34 o 
  -7  -4   7       23.62       27.19      5.87 o 
  -6  -4   7       16.13       16.45      4.29 o 
  -5  -4   7        7.85        9.57      2.13 o 
  -4  -4   7       23.47       16.17      3.15 o 
  -3  -4   7        7.45        5.63      1.95 o 
  -2  -4   7        2.62        3.10      1.92 o 
  -1  -4   7       19.06       17.76      3.02 o 
   0  -4   7      644.48      626.05     20.70 o 
   1  -4   7        1.50        2.18      0.88 o 
   2  -4   7      113.98      109.12      4.99 o 
   3  -4   7       51.78       53.63      3.33 o 
   4  -4   7       37.97       34.24      3.12 o 
   5  -4   7        0.40        0.46      1.28 o 
   6  -4   7        0.02        0.00      1.65 o 
   7  -4   7        9.31       12.55      3.77 o 
   8  -4   7        0.01        4.76      2.38 o 
  -7  -3   7        0.02        1.61      2.13 o 
  -6  -3   7        3.78        2.54      1.23 o 
  -5  -3   7        8.99        6.14      2.13 o 
  -4  -3   7        8.42        6.25      2.02 o 
  -3  -3   7      191.33      125.69      7.90 o 
  -2  -3   7        0.46        0.66      1.00 o 
  -1  -3   7      243.09      216.54     17.09 o 
   0  -3   7      320.94      356.16     12.42 o 
   1  -3   7      118.53      107.71      6.57 o 
   2  -3   7       68.89       66.83      3.53 o 
   3  -3   7       96.37       92.47      4.50 o 
   4  -3   7      295.26      273.02     10.24 o 
   5  -3   7        1.12        3.42      2.26 o 
   6  -3   7       74.83       62.39      6.25 o 
   7  -3   7        0.12        0.00      1.76 o 
   8  -3   7       12.71       15.52      3.58 o 
  -8  -2   7       10.29       11.43      3.92 o 
  -7  -2   7        3.89        2.52      2.58 o 
  -6  -2   7       11.81       16.54      3.37 o 
  -5  -2   7        1.21        1.58      1.69 o 
  -4  -2   7      159.02      156.72      9.52 o 
  -3  -2   7       15.99       16.90      3.09 o 
  -2  -2   7      162.68      175.06      9.84 o 
  -1  -2   7        0.82        1.23      0.67 o 
   0  -2   7       79.27       83.16      3.78 o 
   1  -2   7        0.01        0.72      0.66 o 
   2  -2   7      253.53      227.61      9.05 o 
   3  -2   7       75.36       79.73      4.04 o 
   4  -2   7      296.86      293.93     10.75 o 
   5  -2   7       70.41       61.78      6.01 o 
   6  -2   7        0.46        0.33      2.27 o 
   7  -2   7       16.96       16.50      3.84 o 
   8  -2   7        4.05        7.12      2.38 o 
  -8  -1   7        5.90        5.43      3.02 o 
  -6  -1   7        8.90        3.38      1.97 o 
  -5  -1   7       41.47       41.49      4.52 o 
  -4  -1   7       35.09       30.45      3.67 o 
  -3  -1   7       72.55       57.85      4.94 o 
  -2  -1   7       95.44       94.79      4.14 o 
  -1  -1   7       42.55       48.84      2.63 o 
   0  -1   7      269.74      330.53     11.71 o 
   1  -1   7      816.06      879.20     28.53 o 
   2  -1   7       56.18       53.67      2.95 o 
   4  -1   7       20.29       12.97      3.08 o 
   5  -1   7        2.53        2.37      2.47 o 
   6  -1   7       15.93       15.30      4.00 o 
   7  -1   7        0.00        0.00      1.46 o 
  -7   0   7        0.01        0.00      1.64 o 
  -6   0   7       76.34       62.55      5.85 o 
  -5   0   7        0.48        1.18      1.95 o 
  -4   0   7      142.86      120.68      8.26 o 
  -3   0   7       16.65       14.95      4.71 o 
  -2   0   7      544.90      581.94     19.83 o 
  -1   0   7       93.27       97.63     10.81 o 
   0   0   7       99.19       92.57      4.26 o 
   1   0   7       52.64       40.93      4.03 o 
   2   0   7      265.74      251.07      9.27 o 
   3   0   7        7.60       10.48      1.71 o 
   4   0   7       28.38       23.12      3.78 o 
   5   0   7      130.65      125.91      9.71 o 
   6   0   7       13.47       16.52      3.96 o 
   7   0   7       20.15       29.22      4.23 o 
  -7   1   7        0.00        0.49      1.87 o 
  -6   1   7       95.51       55.07      5.65 o 
  -5   1   7      267.44      223.10     13.20 o 
  -4   1   7       15.98       18.36      3.77 o 
  -3   1   7      786.74      689.73     23.67 o 
  -2   1   7      231.82      210.95      8.57 o 
  -1   1   7       91.69       87.08      7.20 o 
   0   1   7       36.43       36.11      2.44 o 
   1   1   7      151.72      148.69      6.20 o 
   2   1   7       86.05       80.15      3.92 o 
   3   1   7       11.13       14.26      3.11 o 
   4   1   7       36.97       35.30      4.64 o 
   5   1   7        5.37        6.79      3.20 o 
   6   1   7        0.81        2.65      2.18 o 
   7   1   7        0.21        4.83      2.14 o 
  -8   2   7        0.00        1.51      2.03 o 
  -7   2   7        9.30       10.94      3.42 o 
  -6   2   7       27.14       25.88      4.92 o 
  -5   2   7      104.26       85.46      7.47 o 
  -4   2   7       72.41       69.80      4.55 o 
  -3   2   7       70.12       55.42      3.83 o 
  -2   2   7       21.93       22.13      3.55 o 
  -1   2   7       92.58       97.90      4.95 o 
   0   2   7       29.69       29.26      2.32 o 
   1   2   7        4.54        4.79      1.20 o 
   2   2   7       65.42       56.21      3.16 o 
   3   2   7      243.37      216.88     13.84 o 
   4   2   7       99.95       94.39      7.88 o 
   5   2   7        1.29        1.53      2.23 o 
   6   2   7       14.26       15.99      3.77 o 
  -8   3   7        3.21        7.13      3.00 o 
  -7   3   7       17.83       16.62      4.47 o 
  -6   3   7       80.16       74.21      7.44 o 
  -5   3   7      191.22      157.66     11.31 o 
  -4   3   7       13.24       11.11      2.45 o 
  -3   3   7      132.80      121.35      6.53 o 
  -2   3   7       81.59       79.63      4.80 o 
  -1   3   7        3.75        2.95      1.25 o 
   0   3   7       39.99       40.18      2.99 o 
   1   3   7        1.30        0.99      0.93 o 
   2   3   7      268.19      241.74     14.96 o 
   3   3   7      110.61       96.70      7.92 o 
   4   3   7        0.72        1.13      2.23 o 
   5   3   7        1.97        2.34      1.98 o 
   6   3   7        3.09        9.31      2.85 o 
  -8   4   7       12.97       15.68      4.32 o 
  -7   4   7       45.13       43.92      6.96 o 
  -6   4   7        2.34        5.43      2.92 o 
  -5   4   7       65.35       75.93      8.78 o 
  -4   4   7       68.42       69.22      7.68 o 
  -3   4   7        1.85        1.34      2.27 o 
  -2   4   7      261.23      290.40     18.44 o 
  -1   4   7      146.12      149.19     10.85 o 
   1   4   7      159.18      149.17      7.01 o 
   2   4   7       10.31        9.11      2.82 o 
   3   4   7      167.81      139.90     10.42 o 
   4   4   7        5.13        5.81      2.90 o 
   5   4   7        4.53        8.02      2.86 o 
  -6   5   7       14.56       24.15      7.15 o 
  -5   5   7        0.58        0.81      3.09 o 
  -4   5   7        9.44       11.10      5.04 o 
  -3   5   7        3.17        4.63      3.60 o 
  -2   5   7       10.34       12.41      4.12 o 
  -1   5   7      159.01      162.26     12.15 o 
   0   5   7       46.79       38.66      5.00 o 
   1   5   7        6.19        8.17      3.05 o 
   2   5   7        2.03        1.88      2.09 o 
   3   5   7       24.93       20.04      4.10 o 
   4   5   7       22.63       20.90      4.45 o 
  -6   6   7       10.69       13.81      5.31 o 
  -5   6   7      120.25      133.79     13.49 o 
  -4   6   7       11.05       11.29      5.05 o 
  -3   6   7       33.02       25.83      6.42 o 
  -2   6   7      196.41      169.76     13.59 o 
  -1   6   7       17.32       17.09      4.66 o 
   0   6   7        0.17        0.93      2.17 o 
   1   6   7        2.18        4.45      2.66 o 
   2   6   7        5.35        9.76      3.30 o 
   3   6   7       10.08       13.37      3.53 o 
  -6   7   7       56.19       65.19      9.89 o 
  -5   7   7        0.34        2.42      3.73 o 
  -4   7   7        7.36       10.73      4.55 o 
  -3   7   7        6.29       11.05      4.45 o 
  -2   7   7       21.48       28.04      6.30 o 
  -1   7   7        0.36        0.89      2.37 o 
   0   7   7       40.49       31.32      4.93 o 
   1   7   7        4.27        8.10      3.47 o 
   2   7   7        1.28        3.52      2.03 o 
  -5   8   7        0.02        1.20      4.01 o 
  -4   8   7       20.82       24.25      6.91 o 
  -3   8   7        8.21       12.35      5.07 o 
  -2   8   7       24.80       24.75      6.29 o 
  -1   8   7        0.53        0.05      2.10 o 
   0   8   7       17.41       25.88      5.66 o 
  -1 -11   8        0.77        3.59      2.63 o 
   0 -11   8        1.08        4.64      3.29 o 
   1 -11   8        2.19        4.65      3.23 o 
   2 -11   8       14.56       14.81      4.51 o 
   3 -11   8       13.51       17.52      4.22 o 
   4 -11   8        0.55        5.48      1.70 o 
   5 -11   8        8.35       12.96      2.56 o 
  -2 -10   8       21.32       25.46      4.89 o 
  -1 -10   8        4.60        6.19      3.64 o 
   0 -10   8       27.49       32.59      5.51 o 
   1 -10   8      157.92      141.48     10.25 o 
   2 -10   8       76.17       67.03      6.77 o 
   3 -10   8        0.53        1.13      2.39 o 
   4 -10   8        9.16       15.04      3.05 o 
   5 -10   8        0.22        4.63      3.52 o 
   6 -10   8        3.36        9.82      3.38 o 
  -3  -9   8      111.66      115.22      6.40 o 
  -2  -9   8       28.56       34.67      5.44 o 
  -1  -9   8        7.15        8.57      3.59 o 
   0  -9   8        0.45        2.27      2.65 o 
   1  -9   8        1.10        0.86      2.65 o 
   2  -9   8        0.47        1.98      2.66 o 
   3  -9   8        4.71        6.32      2.23 o 
   4  -9   8       16.40       17.75      2.96 o 
   5  -9   8       46.71       52.98      4.06 o 
   6  -9   8       15.35       21.07      3.03 o 
   7  -9   8        2.06        6.38      1.75 o 
  -4  -8   8        4.41       10.01      3.21 o 
  -3  -8   8        7.89        7.71      2.25 o 
  -2  -8   8       15.33       20.89      3.35 o 
  -1  -8   8        6.26       10.13      3.66 o 
   0  -8   8       94.80       90.35      7.39 o 
   1  -8   8      342.55      288.62     15.55 o 
   2  -8   8       54.26       39.85      6.71 o 
   3  -8   8        8.30        7.43      2.06 o 
   4  -8   8       44.00       38.89      3.39 o 
   5  -8   8       19.68       25.76      3.69 o 
   6  -8   8        1.98        4.96      2.45 o 
   7  -8   8        5.56        8.89      3.10 o 
  -5  -7   8        2.05        2.18      1.95 o 
  -4  -7   8       10.03       20.93      3.19 o 
  -3  -7   8       44.63       38.65      3.45 o 
  -2  -7   8      234.01      209.63      8.72 o 
  -1  -7   8       51.81       39.53     12.72 o 
   0  -7   8       69.13       69.22      6.30 o 
   1  -7   8       45.42       40.69      5.03 o 
   2  -7   8        1.09        2.66      1.43 o 
   3  -7   8       73.74       63.63      5.06 o 
   4  -7   8       15.61       15.22      2.48 o 
   5  -7   8        7.93       15.79      2.58 o 
   6  -7   8       19.34       23.58      2.95 o 
   7  -7   8        8.25        8.28      3.23 o 
  -6  -6   8        8.35       12.52      3.79 o 
  -5  -6   8        7.69       12.00      3.34 o 
  -4  -6   8       11.71       15.92      2.75 o 
  -3  -6   8       15.80       14.40      2.44 o 
  -2  -6   8       12.61       14.89      2.46 o 
  -1  -6   8        6.31        4.66      2.99 o 
   0  -6   8       32.90       29.83      4.51 o 
   1  -6   8      230.92      191.81     10.58 o 
   2  -6   8       20.80       17.32      2.87 o 
   3  -6   8       18.74       14.49      2.23 o 
   4  -6   8        3.18        6.77      1.92 o 
   5  -6   8        4.98        7.45      2.00 o 
   6  -6   8        0.29        0.55      1.89 o 
   7  -6   8       11.10       13.03      3.82 o 
   8  -6   8        1.26        2.33      2.38 o 
  -6  -5   8       10.29        8.04      3.49 o 
  -5  -5   8       16.53       14.98      2.58 o 
  -4  -5   8       14.81       16.43      2.64 o 
  -3  -5   8       38.93       36.85      4.17 o 
  -2  -5   8      376.49      375.22     18.25 o 
  -1  -5   8        4.39        7.01      2.41 o 
   0  -5   8      201.05      168.36      9.86 o 
   1  -5   8       18.06       22.86      2.13 o 
   2  -5   8        5.54        5.90      1.42 o 
   3  -5   8       29.77       29.05      2.74 o 
   4  -5   8       47.53       45.44      3.38 o 
   5  -5   8        3.53        1.76      1.51 o 
   6  -5   8       37.22       45.71      5.32 o 
   7  -5   8        4.67        4.49      2.72 o 
   8  -5   8        6.54       13.45      3.95 o 
  -7  -4   8        1.90        6.11      2.84 o 
  -6  -4   8       13.95       16.06      4.55 o 
  -5  -4   8        8.44        9.63      4.16 o 
  -4  -4   8       46.25       46.99      4.71 o 
  -3  -4   8        0.09        1.51      1.81 o 
  -2  -4   8        2.33        1.34      1.65 o 
   0  -4   8        0.60        2.12      1.66 o 
   1  -4   8       10.38       10.53      1.44 o 
   2  -4   8        2.26        1.54      1.01 o 
   3  -4   8        1.08        1.05      1.17 o 
   4  -4   8      232.66      218.93      8.89 o 
   5  -4   8        4.23        5.05      2.48 o 
   6  -4   8       19.10       15.10      3.84 o 
   7  -4   8       11.56       17.04      4.36 o 
   8  -4   8        0.00        2.29      2.66 o 
  -7  -3   8        2.74        1.60      2.33 o 
  -6  -3   8        0.66        0.64      1.02 o 
  -5  -3   8        2.43        2.45      1.78 o 
  -4  -3   8        9.42       13.26      3.15 o 
  -3  -3   8       33.95       40.90      4.34 o 
  -2  -3   8       10.84        9.93      2.58 o 
  -1  -3   8      104.46       41.35      4.02 o 
   0  -3   8       46.93       37.11      2.61 o 
   1  -3   8       73.89       62.76      3.51 o 
   2  -3   8       33.37       32.44      3.55 o 
   3  -3   8      235.66      189.68     23.53 o 
   4  -3   8        0.13        0.51      1.43 o 
   5  -3   8        4.18        4.87      2.75 o 
   6  -3   8        2.03        3.00      2.50 o 
   7  -3   8       20.34       18.05      4.41 o 
   8  -3   8        8.10       13.34      3.35 o 
  -7  -2   8        2.29        1.64      1.97 o 
  -6  -2   8        8.90       11.49      3.05 o 
  -5  -2   8       10.59       15.94      3.55 o 
  -4  -2   8      116.41      121.98      8.39 o 
  -3  -2   8        5.72        7.21      2.53 o 
  -2  -2   8      236.34      241.14     12.92 o 
  -1  -2   8      668.48      697.27     23.20 o 
   0  -2   8       78.43       72.94      3.63 o 
   1  -2   8      176.33      162.53      6.61 o 
   2  -2   8       20.70       21.35      1.95 o 
   3  -2   8      265.99      259.53      9.85 o 
   4  -2   8      410.34      397.30     22.78 o 
   5  -2   8        9.91        7.29      3.11 o 
   6  -2   8       18.77       16.64      4.12 o 
   7  -2   8       38.95       37.66      5.22 o 
  -7  -1   8        0.04        0.00      1.80 o 
  -6  -1   8       42.68       36.54      5.26 o 
  -5  -1   8      135.69      114.57      8.44 o 
  -4  -1   8      137.74      123.01      8.58 o 
  -2  -1   8       96.06       87.38      6.55 o 
  -1  -1   8      551.95      576.43     19.63 o 
   0  -1   8      460.75      449.96     15.67 o 
   1  -1   8       22.33       26.55      2.05 o 
   2  -1   8       81.74       76.85      3.92 o 
   3  -1   8      170.98      168.90      6.96 o 
   4  -1   8       25.55       23.08      3.71 o 
   5  -1   8        8.56       11.61      3.67 o 
   6  -1   8        3.45        4.88      2.96 o 
   7  -1   8        9.68       14.31      3.62 o 
  -7   0   8        6.61       11.49      3.39 o 
  -6   0   8        4.74        6.40      3.01 o 
  -5   0   8       33.49       41.49      4.98 o 
  -4   0   8      103.52       97.16      7.63 o 
  -3   0   8       12.15        7.95      2.77 o 
  -2   0   8       19.97       19.08      2.08 o 
  -1   0   8       67.93       71.64      4.63 o 
   0   0   8       33.79       26.92      2.08 o 
   1   0   8      152.63      153.62      6.48 o 
   2   0   8       50.87       51.10      3.04 o 
   3   0   8      290.11      249.12     15.21 o 
   4   0   8      454.09      443.36     25.46 o 
   5   0   8       16.11       18.19      4.07 o 
   6   0   8       16.05       17.07      4.26 o 
   7   0   8       10.77       16.60      3.81 o 
  -8   1   8        0.61        2.60      2.19 o 
  -7   1   8        2.49        8.77      3.06 o 
  -6   1   8       83.43       72.78      6.86 o 
  -5   1   8       12.49       13.49      3.86 o 
  -4   1   8       73.24       71.99      6.48 o 
  -3   1   8        0.22        1.65      0.91 o 
  -2   1   8       26.10       26.51      2.23 o 
  -1   1   8       50.80       36.62      8.85 o 
   0   1   8      141.98      151.47      6.60 o 
   2   1   8        0.05        1.00      0.72 o 
   3   1   8      271.71      241.86     15.07 o 
   4   1   8       31.10       27.34      4.17 o 
   5   1   8        0.32        2.31      2.41 o 
   6   1   8        0.03        5.24      2.16 o 
  -8   2   8       17.72       20.70      4.71 o 
  -7   2   8        6.46        8.55      3.21 o 
  -6   2   8        5.83        8.52      3.31 o 
  -5   2   8      101.00       89.56      7.97 o 
  -4   2   8        3.86        7.89      3.09 o 
  -3   2   8      422.49      403.97     22.06 o 
  -2   2   8      107.34      101.41      5.37 o 
  -1   2   8      149.99      141.06     12.63 o 
   0   2   8       62.97       53.65      3.41 o 
   1   2   8      122.53      119.92      5.67 o 
   2   2   8       49.49       49.22      5.04 o 
   3   2   8       70.15       67.77      6.29 o 
   4   2   8        0.01        0.00      1.70 o 
   5   2   8        8.59        7.31      3.23 o 
   6   2   8        3.53        6.02      2.39 o 
  -7   3   8       25.51       26.87      5.57 o 
  -6   3   8        9.74       13.75      4.02 o 
  -5   3   8       69.92       64.81      7.06 o 
  -4   3   8       11.74       18.58      3.13 o 
  -3   3   8        0.09        1.74      1.34 o 
  -2   3   8       25.11       25.45      2.97 o 
  -1   3   8       66.62       59.74      3.99 o 
   0   3   8        7.79        9.09      1.88 o 
   1   3   8       84.90       75.84      4.34 o 
   2   3   8       33.21       31.43      4.15 o 
   3   3   8       15.33       22.52      4.35 o 
   4   3   8        0.27        2.18      2.43 o 
   5   3   8        0.20        5.75      2.68 o 
  -7   4   8        6.27        5.71      2.84 o 
  -6   4   8       18.14       13.79      4.34 o 
  -5   4   8      363.10      285.52     17.86 o 
  -4   4   8        1.40        1.34      1.54 o 
  -3   4   8      340.06      302.07     22.74 o 
  -2   4   8      181.00      151.93      8.63 o 
  -1   4   8        0.14        1.74      1.22 o 
   0   4   8       64.55       64.64      4.33 o 
   1   4   8        0.01        1.31      2.00 o 
   2   4   8       14.81       14.99      3.63 o 
   3   4   8        7.74       10.51      3.54 o 
   4   4   8       12.07       14.53      3.77 o 
  -7   5   8       18.97       18.11      5.34 o 
  -6   5   8       43.16       46.32      7.83 o 
  -5   5   8        0.03        4.85      3.73 o 
  -4   5   8        4.67       14.70      4.80 o 
  -3   5   8        2.14        4.39      2.92 o 
  -2   5   8       69.32       61.84      7.01 o 
  -1   5   8       59.84       50.00      4.08 o 
   0   5   8        0.78        2.01      1.40 o 
   1   5   8       56.88       35.11      4.75 o 
   2   5   8       66.65       46.74      5.43 o 
   3   5   8        0.22        0.19      1.92 o 
   4   5   8        0.44        2.91      1.87 o 
  -5   6   8        6.26       12.47      4.80 o 
  -4   6   8        7.53       10.97      4.55 o 
  -3   6   8        4.97        7.21      3.66 o 
  -2   6   8      136.11      129.15     11.32 o 
  -1   6   8       72.13       59.89      6.92 o 
   0   6   8       25.36       31.43      4.75 o 
   1   6   8       73.97       72.06      7.41 o 
   2   6   8        2.25        3.57      2.36 o 
  -5   7   8        0.03        3.47      3.55 o 
  -4   7   8       34.48       38.61      8.09 o 
  -3   7   8       31.52       53.88      7.42 o 
  -2   7   8       24.77       16.79      5.18 o 
  -1   7   8       64.88       61.34      7.30 o 
   0   7   8       11.11       15.69      4.50 o 
   1   7   8        0.07        1.66      2.10 o 
  -3   8   8        0.89        4.70      3.33 o 
  -2   8   8       13.46       12.92      4.94 o 
  -1   8   8        9.63       19.36      5.33 o 
   0 -11   9        6.79        7.12      3.43 o 
   1 -11   9       20.33       18.49      4.71 o 
   2 -11   9        6.88        9.21      3.79 o 
   3 -11   9        1.51       10.30      3.08 o 
   4 -11   9        1.96        7.23      2.53 o 
  -2 -10   9        0.91        4.50      3.16 o 
  -1 -10   9       19.04       21.59      4.83 o 
   0 -10   9       80.11       73.93      7.05 o 
   1 -10   9      115.36      102.53      8.55 o 
   2 -10   9        3.22        0.04      2.66 o 
   3 -10   9       41.33       40.50      6.00 o 
   4 -10   9       32.76       32.90      5.42 o 
   5 -10   9        0.07        3.88      1.45 o 
  -3  -9   9       32.14       34.66      4.00 o 
  -2  -9   9        0.07        1.06      2.70 o 
  -1  -9   9        0.84        0.64      3.00 o 
   0  -9   9       40.69       45.66      6.20 o 
   1  -9   9       39.33       41.25      5.95 o 
   2  -9   9        0.05        4.32      3.06 o 
   3  -9   9        4.99        9.13      3.43 o 
   4  -9   9        0.30        1.22      1.60 o 
   5  -9   9       15.71       22.08      3.08 o 
   6  -9   9        0.01        7.07      4.13 o 
  -4  -8   9        3.02        8.10      2.40 o 
  -3  -8   9        5.94        8.10      2.28 o 
  -2  -8   9       13.67       13.06      2.62 o 
  -1  -8   9        1.57        1.70      2.77 o 
   0  -8   9       63.92       60.41      6.39 o 
   1  -8   9      147.38      131.59      9.36 o 
   2  -8   9        4.11        1.13      2.87 o 
   3  -8   9       60.27       57.87      4.05 o 
   4  -8   9       58.60       57.84      4.14 o 
   5  -8   9        3.05        5.31      1.86 o 
   6  -8   9        4.00       12.89      3.55 o 
   7  -8   9       15.50       18.07      4.11 o 
  -5  -7   9       19.48       22.75      5.13 o 
  -4  -7   9       39.20       41.46      4.07 o 
  -3  -7   9       25.22       26.88      3.46 o 
  -2  -7   9       65.36       63.63      4.34 o 
  -1  -7   9       24.37       26.68      3.09 o 
   0  -7   9      141.30      150.92      9.89 o 
   1  -7   9        3.07        4.61      3.06 o 
   2  -7   9       12.54       18.45      4.25 o 
   3  -7   9        2.40        5.43      1.74 o 
   4  -7   9        0.12        0.30      1.24 o 
   5  -7   9       15.45       24.58      3.15 o 
   6  -7   9        6.54        8.37      3.19 o 
   7  -7   9        0.05        2.96      2.17 o 
  -5  -6   9        9.47       11.09      2.54 o 
  -4  -6   9       25.23       25.01      3.37 o 
  -3  -6   9        0.24        1.29      1.32 o 
  -2  -6   9       49.26       46.24      5.07 o 
  -1  -6   9        1.96        0.23      2.37 o 
   0  -6   9       98.46       97.92      7.51 o 
   1  -6   9       91.17       80.88      6.68 o 
   2  -6   9        8.02        5.59      1.68 o 
   3  -6   9        0.01        1.14      1.22 o 
   4  -6   9       67.43       57.72      3.96 o 
   5  -6   9       30.30       23.61      2.75 o 
   6  -6   9        5.60        7.50      2.90 o 
   7  -6   9       14.26       17.05      4.26 o 
  -6  -5   9        0.54        1.60      1.92 o 
  -5  -5   9        0.70        3.72      1.57 o 
  -4  -5   9       11.01       13.76      3.48 o 
  -3  -5   9        0.01        0.29      1.94 o 
  -2  -5   9        8.05        7.61      2.66 o 
  -1  -5   9       18.74       21.25      3.82 o 
   0  -5   9        3.18        5.18      2.33 o 
   1  -5   9       55.77       57.64      5.37 o 
   2  -5   9        0.20        1.53      1.15 o 
   3  -5   9       15.23       16.93      2.22 o 
   4  -5   9       10.40       15.34      2.73 o 
   5  -5   9       16.98       20.83      4.17 o 
   6  -5   9        8.67        8.52      3.23 o 
   7  -5   9       12.07       14.99      4.05 o 
  -6  -4   9        9.86       13.78      2.55 o 
  -5  -4   9        2.02        1.50      1.87 o 
  -4  -4   9       17.23       15.87      3.50 o 
  -3  -4   9       41.12       36.78      4.27 o 
  -2  -4   9      113.23      104.94      7.52 o 
  -1  -4   9       52.90       47.37      4.76 o 
   0  -4   9       14.35       13.51      2.99 o 
   1  -4   9       80.53       74.02      4.61 o 
   2  -4   9        0.13        1.22      0.99 o 
   3  -4   9       67.59       61.78      3.90 o 
   4  -4   9      172.72      158.01      7.20 o 
   5  -4   9        2.35        0.00      1.76 o 
   6  -4   9       41.41       37.76      5.02 o 
   7  -4   9       15.82        9.50      3.38 o 
  -7  -3   9        4.03        6.16      2.92 o 
  -6  -3   9        2.43        5.39      2.42 o 
  -5  -3   9        4.95        3.40      2.19 o 
  -4  -3   9        9.50        6.31      2.71 o 
  -3  -3   9       34.02       32.22      4.02 o 
  -2  -3   9       79.89       67.89      5.80 o 
  -1  -3   9      395.25      408.05     19.66 o 
   0  -3   9        3.06        3.47      1.79 o 
   1  -3   9      365.33      347.55     24.16 o 
   2  -3   9      101.69       78.36     11.79 o 
   3  -3   9        8.37       10.62      2.04 o 
   4  -3   9       24.47       24.74      3.84 o 
   5  -3   9        0.35        0.00      1.55 o 
   6  -3   9       28.42       30.44      4.69 o 
   7  -3   9       16.57       15.41      4.27 o 
  -7  -2   9        0.03        0.00      1.95 o 
  -6  -2   9       26.18       24.70      4.51 o 
  -5  -2   9       27.69       30.64      4.94 o 
  -4  -2   9        1.07        1.44      1.98 o 
  -3  -2   9      216.14      207.79     12.25 o 
  -2  -2   9       65.96       75.18      6.20 o 
  -1  -2   9        1.07        2.17      1.55 o 
   0  -2   9      132.85      131.42      8.10 o 
   1  -2   9        4.79        5.76      1.31 o 
   2  -2   9      114.74      125.94      5.75 o 
   3  -2   9      258.37      243.78      9.55 o 
   4  -2   9      125.27      108.77      8.56 o 
   5  -2   9        5.41        6.87      3.11 o 
   6  -2   9       34.36       34.02      4.92 o 
   7  -2   9        7.95        6.82      3.28 o 
  -7  -1   9       16.55       17.22      3.95 o 
  -6  -1   9        0.94        0.39      1.90 o 
  -5  -1   9        0.96        2.27      2.07 o 
  -4  -1   9      342.77      306.11     16.75 o 
  -3  -1   9        7.38        7.35      2.87 o 
  -2  -1   9      666.64      637.17     29.27 o 
  -1  -1   9      474.03      475.32     16.76 o 
   0  -1   9        3.03        5.58      1.18 o 
   1  -1   9        1.71        4.95      1.32 o 
   2  -1   9        6.07        6.89      1.47 o 
   3  -1   9       54.82       41.18      4.88 o 
   4  -1   9       22.46       22.15      4.29 o 
   5  -1   9        0.07        0.73      2.14 o 
   6  -1   9        3.35        5.80      3.18 o 
   7  -1   9       20.53       21.86      5.03 o 
  -7   0   9        6.46        6.40      2.90 o 
  -6   0   9       35.55       27.07      5.00 o 
  -5   0   9      164.94      142.24     10.17 o 
  -4   0   9       49.16       51.40      5.57 o 
  -3   0   9      248.32      224.40     13.28 o 
  -2   0   9      137.72      144.48      9.47 o 
  -1   0   9        2.84        3.04      0.99 o 
   0   0   9        9.65        9.67      1.58 o 
   1   0   9       12.96       11.23      3.36 o 
   2   0   9      359.42      366.71     13.39 o 
   3   0   9      402.16      406.83     23.43 o 
   4   0   9        0.90        0.68      2.21 o 
   5   0   9       19.21       21.00      4.45 o 
   6   0   9        4.60        5.27      2.82 o 
  -7   1   9       12.84       15.54      4.12 o 
  -6   1   9        6.38        6.14      2.74 o 
  -5   1   9        0.02        0.86      1.81 o 
  -4   1   9       64.12       54.81      5.90 o 
  -3   1   9      124.53      112.73      8.46 o 
  -2   1   9        8.32        8.99      1.67 o 
  -1   1   9       22.26       20.02      2.14 o 
   0   1   9       43.28       28.08      3.29 o 
   1   1   9       82.38       72.18      4.08 o 
   2   1   9      154.91      152.37     10.51 o 
   3   1   9        0.06        0.00      1.85 o 
   4   1   9       16.50       17.18      4.05 o 
   5   1   9        5.33        9.05      3.37 o 
   6   1   9        2.39        5.05      3.18 o 
  -7   2   9        8.53       10.45      3.68 o 
  -6   2   9        2.31        2.23      2.23 o 
  -5   2   9       28.68       31.16      5.68 o 
  -4   2   9       32.62       38.86      6.15 o 
  -3   2   9      103.03       98.42      8.09 o 
  -2   2   9       69.67       61.25      3.96 o 
  -1   2   9       56.90       52.29      3.56 o 
   0   2   9       33.42       28.49      2.52 o 
   1   2   9        0.12        1.89      1.47 o 
   2   2   9       24.51       24.44      4.25 o 
   3   2   9       19.83       17.57      3.91 o 
   4   2   9        0.10        0.00      1.74 o 
   5   2   9        1.31        1.64      2.48 o 
  -7   3   9        0.04        5.80      2.80 o 
  -6   3   9        0.33        0.30      2.00 o 
  -5   3   9       21.28       13.90      4.39 o 
  -4   3   9        1.20        3.89      2.37 o 
  -3   3   9      245.22      199.46      9.49 o 
  -2   3   9       53.60       39.95      3.44 o 
  -1   3   9        4.49        2.98      1.63 o 
   0   3   9       44.49       42.70      3.30 o 
   1   3   9       22.81       20.35      2.53 o 
   2   3   9        6.13        2.68      2.19 o 
   3   3   9       16.20       16.95      4.03 o 
   4   3   9       16.75       20.71      4.55 o 
   5   3   9        0.99        2.89      2.86 o 
  -7   4   9       17.67       18.92      5.10 o 
  -6   4   9       48.80       31.59      6.43 o 
  -5   4   9        0.68        0.28      2.38 o 
  -4   4   9       73.51       63.96      5.08 o 
  -3   4   9       39.20       37.46      4.10 o 
  -2   4   9       12.71       15.37      2.87 o 
  -1   4   9       16.08       11.02      2.42 o 
   0   4   9        2.87        4.71      1.66 o 
   1   4   9       15.82       20.90      4.18 o 
   2   4   9        4.34        6.58      2.95 o 
   3   4   9        9.92       11.27      3.82 o 
   4   4   9        3.20        7.93      3.24 o 
  -6   5   9        1.26        4.15      3.16 o 
  -5   5   9       15.04       17.19      4.78 o 
  -4   5   9        6.22       12.97      2.95 o 
  -3   5   9        2.60        4.25      3.07 o 
  -2   5   9        8.52        7.33      2.25 o 
  -1   5   9       18.49       27.82      3.75 o 
   0   5   9       23.25       20.80      3.12 o 
   1   5   9       37.49       28.85      4.47 o 
   2   5   9       21.46       20.24      4.27 o 
   3   5   9        7.43        8.68      3.19 o 
  -5   6   9        6.90       10.15      3.93 o 
  -4   6   9       12.05       17.02      3.52 o 
  -3   6   9        6.97        8.96      2.26 o 
  -2   6   9       19.29       27.98      4.15 o 
  -1   6   9        0.00        0.24      1.42 o 
   0   6   9       27.03       28.51      5.51 o 
   1   6   9        5.85        7.76      3.15 o 
  -4   7   9        5.36       12.28      4.60 o 
  -3   7   9        8.24       13.34      5.04 o 
  -2   7   9       18.29       19.88      5.34 o 
  -1   7   9       52.76       42.37      6.08 o 
   1 -11  10        0.58        2.52      3.04 o 
   2 -11  10        1.14        5.03      3.35 o 
   3 -11  10        0.08        4.08      2.34 o 
  -1 -10  10       25.28       29.91      5.46 o 
   0 -10  10        1.98        1.40      2.94 o 
   1 -10  10        0.02        1.27      3.09 o 
   2 -10  10       13.10       12.63      3.88 o 
   3 -10  10       38.03       38.06      4.97 o 
   4 -10  10       14.05       17.09      3.92 o 
   5 -10  10        3.85       10.94      2.29 o 
  -2  -9  10       12.40       15.78      4.47 o 
  -1  -9  10       13.26       17.60      4.71 o 
   0  -9  10        6.03        8.13      3.64 o 
   1  -9  10       12.44       16.16      4.31 o 
   2  -9  10       74.01       69.91      6.74 o 
   3  -9  10        0.18        2.57      2.96 o 
   4  -9  10        4.67        8.63      3.35 o 
   5  -9  10        0.56        5.90      1.73 o 
   6  -9  10        5.74        8.62      1.78 o 
  -3  -8  10        0.89        3.39      3.34 o 
  -2  -8  10        8.70        9.16      3.64 o 
  -1  -8  10        2.08        2.56      2.95 o 
   0  -8  10      100.39       87.62      7.64 o 
   1  -8  10      117.03      108.24      8.52 o 
   2  -8  10       12.08       21.94      4.81 o 
   3  -8  10       73.22       75.08      7.02 o 
   4  -8  10       43.79       40.77      3.63 o 
   5  -8  10        0.02        4.73      1.66 o 
   6  -8  10       14.67       21.77      2.93 o 
  -4  -7  10       24.63       32.69      4.01 o 
  -3  -7  10       21.99       32.26      3.80 o 
  -2  -7  10       53.15       57.42      4.18 o 
  -1  -7  10       50.17       47.96      5.51 o 
   0  -7  10       23.64       23.72      4.73 o 
   1  -7  10       10.33       10.03      3.66 o 
   2  -7  10        7.96       10.25      3.68 o 
   3  -7  10        8.48        8.51      2.05 o 
   4  -7  10       10.86       14.29      2.53 o 
   5  -7  10       19.48       25.67      2.95 o 
   6  -7  10        3.46        7.35      2.79 o 
  -5  -6  10        5.55        7.50      2.17 o 
  -4  -6  10        6.81        9.15      2.24 o 
  -3  -6  10        1.47        2.34      2.48 o 
  -2  -6  10       84.67       79.59      6.93 o 
  -1  -6  10       44.14       40.95      4.92 o 
   0  -6  10       70.04       67.66      6.25 o 
   1  -6  10       88.21       76.04      6.71 o 
   2  -6  10        0.00        0.00      2.17 o 
   3  -6  10       41.79       37.82      3.14 o 
   4  -6  10      107.94       91.55      9.35 o 
   5  -6  10       13.65       15.37      2.62 o 
   6  -6  10        3.90       10.50      3.49 o 
   7  -6  10        5.24        5.03      2.62 o 
  -5  -5  10        8.73       13.17      2.65 o 
  -4  -5  10        0.65        2.56      1.99 o 
  -3  -5  10        5.41        5.79      2.74 o 
  -2  -5  10        9.87        9.68      3.15 o 
  -1  -5  10        7.65        5.86      2.81 o 
   0  -5  10        8.36       12.94      3.23 o 
   1  -5  10       76.30       82.71      6.81 o 
   2  -5  10       13.23       12.63      2.07 o 
   3  -5  10       19.89       18.09      2.39 o 
   4  -5  10       27.41       30.11      3.04 o 
   5  -5  10        0.00        0.58      1.66 o 
   6  -5  10       46.75       44.50      5.47 o 
   7  -5  10       17.06       18.46      4.46 o 
  -6  -4  10       11.41       12.41      2.60 o 
  -5  -4  10        0.17        0.00      1.61 o 
  -4  -4  10        0.02        0.54      1.79 o 
  -3  -4  10       57.89       52.71      5.37 o 
  -2  -4  10       62.80       60.54      5.71 o 
  -1  -4  10        8.36        8.13      2.77 o 
   0  -4  10       74.29       67.24      5.84 o 
   1  -4  10        0.38        1.08      1.92 o 
   2  -4  10       93.25       98.92      5.16 o 
   3  -4  10       57.43       57.34      3.86 o 
   4  -4  10        0.03        0.10      1.48 o 
   5  -4  10       20.46       21.92      4.40 o 
   6  -4  10        4.29        5.75      2.61 o 
   7  -4  10        0.09        1.35      1.99 o 
  -6  -3  10        2.99        6.54      2.46 o 
  -5  -3  10        8.38       10.66      3.18 o 
  -4  -3  10       12.15       18.94      4.00 o 
  -3  -3  10        7.16       10.61      3.31 o 
  -2  -3  10      195.90      192.31     11.68 o 
  -1  -3  10      170.21      158.07      9.97 o 
   0  -3  10       47.24       45.22      4.64 o 
   1  -3  10      304.79      270.07     14.27 o 
   2  -3  10        3.45        1.45      1.26 o 
   3  -3  10        6.64        7.51      2.03 o 
   4  -3  10        6.49        6.01      2.79 o 
   5  -3  10        0.03        0.96      2.14 o 
   6  -3  10       16.29       17.43      4.31 o 
  -6  -2  10       14.58       16.61      3.86 o 
  -5  -2  10       45.49       35.71      4.65 o 
  -4  -2  10        6.03        7.57      3.01 o 
  -3  -2  10      206.40      196.40     12.16 o 
  -2  -2  10       28.02       33.94      4.23 o 
  -1  -2  10       59.26       56.35      5.29 o 
   0  -2  10       11.56        8.53      2.51 o 
   1  -2  10      124.13      125.85      5.87 o 
   2  -2  10      232.07      204.84      8.55 o 
   3  -2  10      190.17      167.01     13.83 o 
   4  -2  10        1.53        0.40      1.94 o 
   5  -2  10       49.79       48.00      5.68 o 
   6  -2  10        7.33        7.46      3.20 o 
  -7  -1  10        8.26       12.89      3.55 o 
  -6  -1  10       14.84       15.29      4.08 o 
  -5  -1  10        3.58        2.23      2.29 o 
  -4  -1  10        2.00        3.00      2.13 o 
  -3  -1  10      131.05      126.08      9.28 o 
  -2  -1  10      354.58      387.14     19.86 o 
  -1  -1  10      136.11      138.78      9.28 o 
   0  -1  10       35.13       41.57      2.89 o 
   1  -1  10      100.31       46.98      4.61 o 
   2  -1  10      421.69      421.65     15.20 o 
   3  -1  10       64.77       59.59      5.90 o 
   4  -1  10       19.06       19.32      4.16 o 
   5  -1  10        1.49        2.74      2.46 o 
   6  -1  10       16.97       21.05      4.64 o 
  -7   0  10        4.38        6.45      2.81 o 
  -6   0  10       30.81       29.15      5.38 o 
  -5   0  10       25.60       28.18      5.13 o 
  -4   0  10       18.36       22.30      4.73 o 
  -3   0  10      105.06      110.36      8.47 o 
  -2   0  10       91.19       87.23      7.15 o 
  -1   0  10       73.33       73.60      4.16 o 
   0   0  10       14.16       18.64      2.17 o 
   1   0  10       23.55       27.23      2.43 o 
   2   0  10        0.06        3.03      1.35 o 
   3   0  10       21.01       26.33      4.61 o 
   4   0  10        1.87        3.04      2.43 o 
   5   0  10        9.87       15.58      4.26 o 
   6   0  10        3.94       10.28      3.45 o 
  -7   1  10        6.50        4.55      2.92 o 
  -6   1  10       11.30       16.46      4.31 o 
  -5   1  10        6.80        8.42      3.15 o 
  -4   1  10       54.52       50.19      5.90 o 
  -3   1  10      114.95      113.64      8.85 o 
  -2   1  10      269.87      274.80     15.69 o 
  -1   1  10        7.09        4.31      1.31 o 
   0   1  10       29.85       29.86      3.27 o 
   1   1  10       28.72       31.65      2.66 o 
   2   1  10        0.86        1.46      2.04 o 
   3   1  10        2.58        5.13      2.61 o 
   4   1  10        2.89        2.05      2.36 o 
   5   1  10        1.13        3.15      2.62 o 
  -7   2  10        9.73       15.43      4.65 o 
  -6   2  10       47.02       44.57      7.02 o 
  -5   2  10        4.74        2.67      2.50 o 
  -4   2  10       17.53       31.67      5.71 o 
  -3   2  10        4.99        5.08      2.22 o 
  -2   2  10        3.75        4.97      1.66 o 
  -1   2  10       31.36       29.93      2.72 o 
   0   2  10        9.37        8.90      1.84 o 
   1   2  10       10.32        9.86      1.80 o 
   2   2  10        1.14        1.11      2.07 o 
   3   2  10        6.45        8.70      3.25 o 
   4   2  10        5.35        7.56      3.16 o 
  -6   3  10        1.82        5.13      2.96 o 
  -5   3  10        2.83        2.26      2.22 o 
  -4   3  10       13.59       24.16      5.19 o 
  -3   3  10      125.97      108.13      9.19 o 
  -2   3  10       47.77       44.46      7.10 o 
  -1   3  10        0.25        0.41      1.06 o 
   0   3  10       25.32       22.08      2.89 o 
   1   3  10       32.66       24.25      3.83 o 
   2   3  10        0.77        0.00      1.80 o 
   3   3  10        2.13        4.31      2.76 o 
   4   3  10       28.03       28.21      4.58 o 
  -6   4  10        0.41        6.54      3.20 o 
  -5   4  10        6.07        2.19      2.51 o 
  -4   4  10       50.47       50.86      6.34 o 
  -3   4  10       14.19       18.25      3.20 o 
  -2   4  10        1.54        2.34      1.43 o 
  -1   4  10       19.31       19.63      2.98 o 
   0   4  10       68.00       63.62      4.44 o 
   1   4  10        0.40        2.34      2.13 o 
   2   4  10       13.00       16.03      4.02 o 
   3   4  10        2.59        5.84      2.80 o 
  -5   5  10       12.67       12.11      3.92 o 
  -4   5  10        0.71        2.34      2.24 o 
  -3   5  10        1.59        4.17      2.03 o 
  -2   5  10       12.57       16.28      3.17 o 
  -1   5  10       51.25       49.32      4.37 o 
   0   5  10        7.32       11.15      3.67 o 
   1   5  10       53.63       50.16      5.99 o 
   2   5  10        0.28        1.65      2.02 o 
  -4   6  10       18.24       21.46      3.91 o 
  -3   6  10       43.42       37.59      4.53 o 
  -2   6  10        0.10        3.70      1.72 o 
  -1   6  10       39.39       44.59      4.66 o 
   0   6  10       17.42       23.46      5.13 o 
   0 -10  11        1.93        3.38      2.97 o 
   1 -10  11        1.41        3.53      3.52 o 
   2 -10  11        5.73       11.36      3.68 o 
   3 -10  11        8.87       10.65      3.55 o 
   4 -10  11        2.70       12.02      2.90 o 
  -2  -9  11       14.69       12.65      4.52 o 
  -1  -9  11       12.32       14.67      4.52 o 
   0  -9  11       15.10       17.04      4.84 o 
   1  -9  11       78.80       81.99      7.65 o 
   2  -9  11       25.02       33.22      5.61 o 
   3  -9  11       15.39       22.69      4.97 o 
   4  -9  11       14.66       17.43      4.25 o 
   5  -9  11        0.00        4.71      2.14 o 
  -3  -8  11        1.57        2.09      1.72 o 
  -2  -8  11        0.28        0.09      2.60 o 
  -1  -8  11        0.42        2.24      2.90 o 
   0  -8  11        9.07        8.52      3.72 o 
   1  -8  11        5.69        7.50      3.66 o 
   2  -8  11       56.04       53.57      6.10 o 
   3  -8  11       40.30       41.23      5.97 o 
   4  -8  11        9.27        6.65      3.18 o 
   5  -8  11        0.99        5.76      1.76 o 
  -4  -7  11        0.89        4.44      2.49 o 
  -3  -7  11        6.62       12.25      2.68 o 
  -2  -7  11       85.43       84.88      7.61 o 
  -1  -7  11       46.21       40.29      5.34 o 
   0  -7  11        7.09        9.45      3.84 o 
   1  -7  11       38.56       46.95      5.61 o 
   2  -7  11        5.54        6.78      3.34 o 
   3  -7  11       18.62       21.39      4.87 o 
   4  -7  11       16.48       19.48      3.33 o 
   5  -7  11        0.00        3.29      1.50 o 
   6  -7  11       27.56       31.60      4.59 o 
  -4  -6  11       11.55       13.70      3.38 o 
  -3  -6  11       11.78        8.36      3.29 o 
  -2  -6  11        0.19        0.06      2.12 o 
  -1  -6  11        6.70        5.27      3.13 o 
   0  -6  11       42.39       46.09      5.23 o 
   1  -6  11        0.02        1.27      2.45 o 
   2  -6  11      122.13      111.68      8.39 o 
   3  -6  11       63.91       53.97      5.79 o 
   4  -6  11        4.36        3.51      1.59 o 
   5  -6  11        4.60        8.03      2.74 o 
   6  -6  11        0.02        0.78      2.05 o 
  -5  -5  11       22.15       25.16      4.88 o 
  -4  -5  11        1.23        2.34      2.36 o 
  -3  -5  11        0.36        0.00      1.68 o 
  -2  -5  11       61.82       59.73      5.97 o 
  -1  -5  11       38.68       39.32      5.51 o 
   0  -5  11        5.34        8.22      2.91 o 
   1  -5  11       52.77       53.30      5.56 o 
   2  -5  11        0.01        0.57      2.36 o 
   3  -5  11       15.03       21.87      2.78 o 
   4  -5  11        0.66        1.93      1.66 o 
   5  -5  11        0.20        1.99      2.02 o 
   6  -5  11       12.42       17.23      4.16 o 
  -5  -4  11        6.38        8.99      3.02 o 
  -4  -4  11        0.32        2.99      2.14 o 
  -3  -4  11       21.18       23.66      4.42 o 
  -2  -4  11        1.32        0.00      1.92 o 
  -1  -4  11      117.69      127.36      8.97 o 
   0  -4  11        5.62       10.34      3.10 o 
   1  -4  11      200.63      188.73     11.32 o 
   2  -4  11       72.13       63.14      4.00 o 
   3  -4  11        7.71       12.36      2.35 o 
   4  -4  11        6.90       14.60      3.54 o 
   5  -4  11        2.84        4.25      2.60 o 
   6  -4  11        1.74        4.23      2.66 o 
  -6  -3  11       18.48       24.12      4.80 o 
  -5  -3  11       35.95       32.35      5.34 o 
  -4  -3  11       13.46       13.41      3.62 o 
  -3  -3  11      141.25      134.12      9.74 o 
  -2  -3  11      136.97      133.70      9.54 o 
  -1  -3  11        3.32        5.81      2.39 o 
   0  -3  11       25.60       29.76      3.87 o 
   1  -3  11       11.16       14.76      3.64 o 
   2  -3  11        5.73        7.62      3.60 o 
   3  -3  11        0.22        2.18      1.46 o 
   4  -3  11        8.85       10.56      3.37 o 
   5  -3  11        0.89        4.22      2.72 o 
   6  -3  11       20.28       26.00      4.30 o 
  -6  -2  11       31.46       29.82      5.24 o 
  -5  -2  11        0.04        1.39      1.93 o 
  -4  -2  11       19.08       25.38      4.90 o 
  -3  -2  11      123.00      126.33      9.47 o 
  -2  -2  11        4.38        5.19      2.28 o 
  -1  -2  11        0.83        0.95      1.59 o 
   0  -2  11      159.25      162.72     10.42 o 
   2  -2  11       20.29       20.57      2.48 o 
   3  -2  11        9.43       11.44      3.28 o 
   4  -2  11        5.68        8.70      3.00 o 
   5  -2  11       22.15       27.83      4.44 o 
   6  -2  11        3.64        5.63      2.81 o 
  -6  -1  11        0.51        0.64      1.99 o 
  -5  -1  11        4.78        4.66      3.06 o 
  -4  -1  11        5.73        7.88      3.08 o 
  -3  -1  11      122.14      106.00      8.66 o 
  -2  -1  11      265.64      267.38     15.45 o 
  -1  -1  11        2.96        2.86      1.69 o 
   0  -1  11      425.17      438.23     21.73 o 
   1  -1  11      314.15      336.06     19.47 o 
   2  -1  11        4.11        8.01      1.84 o 
   3  -1  11       25.93       27.62      4.15 o 
   4  -1  11        5.04        5.87      3.00 o 
   5  -1  11        1.67        3.64      2.37 o 
  -6   0  11        6.41        7.92      3.14 o 
  -5   0  11        0.08        1.54      1.97 o 
  -4   0  11       15.89       15.06      4.16 o 
  -3   0  11       30.33       39.07      4.85 o 
  -2   0  11        5.55       10.44      3.26 o 
  -1   0  11       32.35       40.12      4.64 o 
   0   0  11        2.97        3.57      1.38 o 
   1   0  11        5.30        6.74      1.77 o 
   2   0  11       11.54       17.04      3.67 o 
   3   0  11        0.03        0.95      1.98 o 
   4   0  11        0.19        1.99      2.29 o 
   5   0  11        3.11        3.48      2.75 o 
  -6   1  11        1.26        2.60      2.24 o 
  -5   1  11        0.53        4.68      2.75 o 
  -4   1  11        3.02        2.76      2.42 o 
  -3   1  11       59.06       60.68      6.29 o 
  -2   1  11      162.25      148.07     10.57 o 
  -1   1  11        3.04        7.88      2.45 o 
   0   1  11       16.34       20.51      4.54 o 
   1   1  11       19.14       20.07      2.67 o 
   2   1  11        9.78       10.50      3.26 o 
   3   1  11        0.00        0.00      1.87 o 
   4   1  11        3.70        3.93      2.76 o 
  -6   2  11        0.98        3.98      2.52 o 
  -5   2  11        8.94       14.23      4.17 o 
  -4   2  11       33.44       37.71      6.29 o 
  -3   2  11        0.20        1.41      1.66 o 
  -2   2  11        3.26        7.13      2.63 o 
  -1   2  11       40.81       32.37      2.91 o 
   0   2  11        1.10        2.26      1.14 o 
   1   2  11        1.19        2.95      2.26 o 
   2   2  11       18.61       18.74      4.21 o 
   3   2  11        0.14        2.57      2.09 o 
   4   2  11        3.87        5.77      3.04 o 
  -5   3  11        3.40        1.07      2.39 o 
  -4   3  11        3.32        2.92      1.76 o 
  -3   3  11        1.08        4.31      2.02 o 
  -2   3  11        0.06        3.25      2.10 o 
  -1   3  11        0.15        2.79      1.29 o 
   0   3  11        0.09        0.77      2.35 o 
   1   3  11       12.18       14.37      3.59 o 
   2   3  11        0.04        1.55      2.28 o 
   3   3  11       15.39       19.30      4.50 o 
  -5   4  11        5.94        8.13      3.06 o 
  -4   4  11        8.13        3.18      1.94 o 
  -3   4  11        0.08        1.63      1.74 o 
  -2   4  11       30.07       33.26      3.70 o 
  -1   4  11       43.60       44.27      3.79 o 
   0   4  11        2.00        4.89      2.50 o 
   1   4  11       17.20       15.30      4.00 o 
   2   4  11       21.23       19.42      4.51 o 
  -3   5  11       16.81       19.25      5.50 o 
  -2   5  11        5.88        7.52      2.30 o 
  -1   5  11        0.01        0.61      1.40 o 
   0   5  11        5.79        8.56      3.57 o 
  -1  -9  12        1.60        1.00      3.13 o 
   0  -9  12       21.35       28.17      5.72 o 
   1  -9  12       56.29       55.27      6.34 o 
   2  -9  12        1.30        6.00      2.97 o 
   3  -9  12       24.41       33.79      5.63 o 
   4  -9  12        9.39       14.22      3.76 o 
  -2  -8  12        1.00        3.08      3.23 o 
  -1  -8  12       12.87       17.39      4.63 o 
   0  -8  12        3.80        5.38      3.54 o 
   1  -8  12       21.32       30.59      5.43 o 
   2  -8  12       63.62       65.10      6.76 o 
   3  -8  12       14.03       12.18      3.86 o 
   4  -8  12        4.42       11.17      3.48 o 
  -3  -7  12        3.77        4.63      2.06 o 
  -2  -7  12       14.10       16.71      4.70 o 
  -1  -7  12       35.16       24.45      5.17 o 
   0  -7  12        0.75        2.92      2.62 o 
   1  -7  12       45.34       42.60      5.31 o 
   2  -7  12        2.75        6.26      3.47 o 
   3  -7  12        4.13       13.51      4.22 o 
   4  -7  12        0.12        1.89      2.33 o 
   5  -7  12        5.27       13.79      3.48 o 
  -4  -6  12        6.25        9.02      3.54 o 
  -3  -6  12        0.83        3.73      2.72 o 
  -2  -6  12        8.57       10.84      3.59 o 
  -1  -6  12       21.64       23.28      4.75 o 
   0  -6  12        3.47        8.10      3.10 o 
   1  -6  12      110.72      108.37      8.67 o 
   2  -6  12      104.70       92.75      7.73 o 
   3  -6  12        2.96        7.86      3.67 o 
   4  -6  12       14.15       18.94      4.34 o 
   5  -6  12        0.17        3.10      1.88 o 
  -4  -5  12        2.14        3.18      2.41 o 
  -3  -5  12       22.29       27.31      5.03 o 
  -2  -5  12       48.60       47.34      5.50 o 
  -1  -5  12        1.82        2.47      1.97 o 
   0  -5  12       10.18       12.43      3.48 o 
   1  -5  12        0.04        0.55      2.19 o 
   2  -5  12       12.09       26.47      4.90 o 
   3  -5  12        1.11       11.94      3.40 o 
   4  -5  12        0.61        0.98      1.87 o 
   5  -5  12        1.48        5.48      2.53 o 
  -5  -4  12        5.75        7.76      3.30 o 
  -4  -4  12        0.35        1.98      2.09 o 
  -3  -4  12        1.78        3.72      2.36 o 
  -2  -4  12        9.28       12.60      3.78 o 
  -1  -4  12        9.93        8.43      3.04 o 
   0  -4  12       39.22       33.27      4.37 o 
   1  -4  12      140.37      118.10      8.55 o 
   2  -4  12       26.68       30.43      4.79 o 
   3  -4  12        4.36        6.57      1.91 o 
   4  -4  12        0.85        1.58      2.07 o 
   5  -4  12        0.29        0.30      1.85 o 
  -5  -3  12        2.16        4.31      2.47 o 
  -4  -3  12       23.21       30.65      5.37 o 
  -3  -3  12       72.48       68.20      6.71 o 
  -2  -3  12       78.95       85.59      7.42 o 
  -1  -3  12        5.18       13.98      3.42 o 
   0  -3  12      111.60      107.88      8.19 o 
   1  -3  12       62.93       61.87      5.90 o 
   2  -3  12        0.16        3.18      1.93 o 
   3  -3  12       12.52       14.39      4.78 o 
   4  -3  12        0.39        1.36      1.85 o 
   5  -3  12        4.77        9.76      3.30 o 
  -5  -2  12       48.04       50.39      5.96 o 
  -4  -2  12       10.45       16.99      4.29 o 
  -3  -2  12       14.05       21.21      4.70 o 
  -2  -2  12        9.33       14.92      3.98 o 
  -1  -2  12        5.51       10.60      3.25 o 
   0  -2  12        1.83        5.46      2.08 o 
   1  -2  12        0.93        2.81      2.04 o 
   2  -2  12        1.03        1.60      1.36 o 
   3  -2  12        3.36        4.61      2.53 o 
   4  -2  12       23.68       39.54      5.12 o 
   5  -2  12        5.87        8.70      3.49 o 
  -5  -1  12        0.23        2.03      2.14 o 
  -4  -1  12        9.08        7.32      3.18 o 
  -3  -1  12       35.94       42.02      5.23 o 
  -2  -1  12        3.15        5.05      2.23 o 
  -1  -1  12       14.88       20.53      4.29 o 
   0  -1  12       30.18       27.79      4.60 o 
   1  -1  12        4.54       15.29      3.39 o 
   2  -1  12        0.53        2.64      3.37 o 
   3  -1  12        3.43        7.49      2.90 o 
   4  -1  12       16.01       17.85      4.18 o 
  -5   0  12       15.05       23.58      5.33 o 
  -4   0  12       21.32       19.73      5.05 o 
  -3   0  12       29.16       42.73      5.36 o 
  -2   0  12       14.72       21.53      4.74 o 
  -1   0  12        0.04        5.23      2.08 o 
   0   0  12       40.24       44.78      4.99 o 
   1   0  12        8.57       12.76      2.20 o 
   2   0  12        7.29        7.90      2.87 o 
   3   0  12        0.00        3.04      2.22 o 
   4   0  12        9.90       13.70      3.82 o 
  -5   1  12        0.00        0.23      2.03 o 
  -4   1  12       15.62       17.38      4.39 o 
  -3   1  12        6.45        8.00      2.86 o 
  -2   1  12        0.08        3.38      1.73 o 
  -1   1  12        3.37        9.07      2.87 o 
   0   1  12        8.73       12.21      2.31 o 
   1   1  12       30.42       31.46      6.76 o 
   2   1  12       14.87       17.20      3.87 o 
   3   1  12        3.58        8.50      3.18 o 
  -5   2  12       21.84       29.34      6.28 o 
  -4   2  12       28.15       27.06      5.50 o 
  -3   2  12        3.52        2.90      1.71 o 
  -2   2  12       46.98       54.26      6.05 o 
  -1   2  12       19.92       23.75      4.80 o 
   0   2  12        4.31        6.51      1.64 o 
   1   2  12       17.88       23.58      4.39 o 
   2   2  12        9.04       12.67      3.53 o 
  -4   3  12        3.50        7.74      2.55 o 
  -3   3  12       14.21       24.02      5.43 o 
  -2   3  12        4.25        7.71      3.02 o 
  -1   3  12        0.01        2.46      1.36 o 
   0   3  12        7.30        9.54      3.02 o 
   1   3  12        0.28        3.28      2.37 o 
  -3   4  12        5.49        7.12      2.80 o 
  -2   4  12       12.12       16.93      4.66 o 
  -1   4  12       31.07       40.01      3.64 o 
  -1  -8  13       11.01        7.25      3.77 o 
   0  -8  13       14.20       19.36      4.50 o 
   1  -8  13       83.05       80.19      7.60 o 
   2  -8  13       35.42       40.98      6.24 o 
   3  -8  13        6.03       11.94      3.93 o 
  -2  -7  13        8.19        7.11      3.74 o 
  -1  -7  13        0.09        0.00      2.52 o 
   0  -7  13        5.63        7.16      3.49 o 
   1  -7  13       15.57       19.64      4.76 o 
   2  -7  13        0.04        4.84      2.71 o 
   3  -7  13        0.67        6.38      3.10 o 
   4  -7  13        3.94       14.29      3.71 o 
  -3  -6  13        5.94        7.56      3.31 o 
  -2  -6  13        5.00        7.90      3.42 o 
  -1  -6  13        0.02        0.13      1.95 o 
   0  -6  13       28.84       39.17      5.85 o 
   1  -6  13       47.33       49.40      5.80 o 
   2  -6  13        8.28       12.58      3.73 o 
   3  -6  13        0.75        4.64      2.94 o 
   4  -6  13        0.39        8.39      3.13 o 
  -3  -5  13       14.16       11.49      3.73 o 
  -2  -5  13       13.20       19.38      4.59 o 
  -1  -5  13        0.14        0.53      1.55 o 
   0  -5  13        0.74        1.58      2.08 o 
   1  -5  13        5.13       15.12      3.77 o 
   2  -5  13       10.03       21.24      4.56 o 
   3  -5  13        2.93        6.05      2.84 o 
  -4  -4  13        1.84        4.00      2.52 o 
  -3  -4  13       14.52       18.07      4.58 o 
  -2  -4  13        0.14        2.36      1.68 o 
  -1  -4  13       41.66       41.25      5.08 o 
   0  -4  13       46.61       52.68      5.63 o 
   1  -4  13       10.39       10.28      3.04 o 
   2  -4  13        1.24        4.75      2.05 o 
   3  -4  13        0.07        4.05      2.47 o 
   4  -4  13        4.37        6.72      2.67 o 
  -4  -3  13       21.19       28.33      5.50 o 
  -3  -3  13        8.37        9.59      3.39 o 
  -2  -3  13        7.90       13.50      3.63 o 
  -1  -3  13      112.94      113.83      8.94 o 
   0  -3  13       22.41       27.21      4.99 o 
   1  -3  13       27.68       36.25      5.51 o 
   2  -3  13       28.25       34.02      5.04 o 
   4  -3  13        0.02        3.06      2.37 o 
  -4  -2  13       15.75       11.41      3.82 o 
  -3  -2  13        1.78        2.62      1.98 o 
  -2  -2  13       52.25       48.32      5.61 o 
  -1  -2  13       53.35       65.89      6.52 o 
   0  -2  13        9.89       14.28      3.83 o 
   1  -2  13       51.72       58.12      5.68 o 
   2  -2  13        0.99        2.81      1.92 o 
   3  -2  13        6.46       10.07      3.00 o 
   4  -2  13        6.70       11.95      3.30 o 
  -4  -1  13        6.22        8.46      3.50 o 
  -3  -1  13       11.67       15.48      3.67 o 
  -2  -1  13        0.17        2.70      2.00 o 
  -1  -1  13        2.54       10.99      3.10 o 
   0  -1  13        1.27        4.61      2.24 o 
   1  -1  13        4.13        8.61      2.84 o 
   2  -1  13        1.21        4.75      2.26 o 
   3  -1  13        8.90       16.04      3.89 o 
  -4   0  13       41.02       56.18      6.40 o 
  -3   0  13        8.98       15.49      3.63 o 
  -2   0  13        9.87       21.07      4.85 o 
  -1   0  13       30.02       36.44      4.71 o 
   0   0  13        6.54       10.42      3.18 o 
   1   0  13       25.29       32.14      4.21 o 
   2   0  13        0.50        3.13      2.36 o 
   3   0  13        5.15       11.51      3.39 o 
  -4   1  13        0.35        1.74      1.84 o 
  -3   1  13        1.00        6.35      2.24 o 
  -2   1  13       15.36       22.99      4.94 o 
  -1   1  13        6.55       20.76      4.55 o 
   0   1  13        1.40        5.89      2.50 o 
   1   1  13        0.52        3.35      2.23 o 
   2   1  13        1.87        7.15      2.82 o 
  -3   2  13       10.87       11.14      3.64 o 
  -2   2  13        2.71        4.35      2.32 o 
  -1   2  13        0.35        0.76      1.71 o 
   0   2  13        0.74        5.58      2.22 o 
   1   2  13        6.66       12.04      3.54 o 
   0  -7  14        1.56        4.23      3.05 o 
   1  -7  14        2.99        5.94      3.25 o 
   2  -7  14       10.09       17.67      4.35 o 
  -1  -6  14        6.86        9.76      3.19 o 
   0  -6  14       16.50       18.20      4.21 o 
   1  -6  14       14.13       19.65      4.49 o 
   2  -6  14        4.27        5.73      2.94 o 
   3  -6  14        0.52        9.29      3.02 o 
  -2  -5  14        0.13        3.50      2.74 o 
  -1  -5  14        4.15        6.40      2.43 o 
   0  -5  14        2.46        3.98      2.17 o 
   1  -5  14        1.97        3.68      2.32 o 
   2  -5  14        2.65        6.82      2.86 o 
   3  -5  14        3.24        9.13      3.39 o 
  -3  -4  14        0.93        5.28      2.52 o 
  -2  -4  14        3.61        2.09      1.95 o 
  -1  -4  14        3.77        4.58      2.66 o 
   0  -4  14        1.07        3.38      2.33 o 
   1  -4  14       13.14       14.87      4.05 o 
   2  -4  14        0.42        3.34      2.27 o 
  -3  -3  14       10.27       12.36      4.13 o 
  -2  -3  14        1.75        4.61      2.33 o 
  -1  -3  14        5.62        9.21      3.16 o 
   0  -3  14       16.90       24.49      4.97 o 
   1  -3  14       14.52       22.83      4.61 o 
   2  -3  14       11.45       18.58      3.92 o 
  -3  -2  14        9.67       10.78      3.14 o 
  -2  -2  14       16.58       28.98      5.39 o 
  -1  -2  14        0.01        0.92      2.03 o 
   0  -2  14       13.00       20.31      4.58 o 
   1  -2  14       30.75       38.23      4.75 o 
  -3  -1  14        1.97        6.96      2.74 o 
  -2  -1  14       11.64       15.60      3.91 o 
  -1  -1  14       45.03       64.17      6.65 o 
   0  -1  14        0.43        5.08      2.08 o 
   1  -1  14       15.64       21.80      4.32 o 
  -2   0  14       14.18       18.04      4.65 o 
  -1   0  14        3.47        6.40      2.60 o 
   0   0  14        1.01        6.62      2.89 o 
                                                 
